# Supplementary material for: Psychometric Properties of Translation of the Child Perception Questionnaire (CPQ11-14) in Telugu Speaking Indian Children
Source: PLoS One. 2016 Mar 1;11(3):e0149181. doi: 10.1371/journal.pone.0149181 (PMC4773168; doi:10.1371/journal.pone.0149181)
Supplement: S2 File — (XLSX) [file pone.0149181.s002.xlsx]

## Sheet: Sheet1
AGE	Gender	Socio-economic satus	Self –evaluated oral health	Self-evaluated impact of oral health on overall wellbeing	Pain in teeth	Bleeding gums	Sores	Bad breath	Food between teeth	Food on roof	Oral symptoms.total	Mouth breathing	Longer meal time	Trouble sleeping	Difficulty biting	Mouth opening difficulty	Difficulty say words	Difficulty eating	Diffulty with straw	Difficulty with hot/cold foods	Functional limitations. Total score	Irritated/frustrated	Felt unsure	Felt shy	Concerned what people think	Worried on looks	Been upset	Nervous or feared	Worried being unhealthy	Worried being different	Emotional wellbeing.Total score		Missed school	Difficulty school	Diffulty homework	Not wanted speak	Avoiding ECA	Not wanting to speak	Avoided smiling	Difficulty musical instruments	Not spending time	Argued	Teased	Left out	Being asked bout teeth	CPQ11-14.Total	DMFT categories	Malocclusion categories	Fluorosis categories
12	2	3	1	0	0	0	0	0	0	0	0	2	0	2	0	0	0	0	0	0	4	0	0	0	0	0	0	0	0	0	0	0	0	0	0	0	0	0	0	0	0	0	0	0	0	4	0	1
12	2	4	1	0	0	0	0	0	1	0	1	0	0	0	0	0	0	0	0	0	0	0	0	0	0	0	0	0	0	0	0	0	0	0	0	0	0	0	0	0	0	0	0	0	0	1	1	1
12	2	3	2	2	1	0	3	0	1	0	5	0	0	0	2	1	0	0	0	1	4	1	0	0	0	0	0	1	0	0	2	1	0	0	0	0	1	0	0	0	0	0	0	0	2	13	0	1
11	2	4	3	2	1	0	0	0	0	0	1	0	0	0	1	1	0	0	0	1	3	0	0	0	0	0	0	0	0	0	0	0	0	0	0	0	0	0	0	0	0	0	0	0	0	4	1	1
11	1	3	2	2	0	0	1	0	1	0	2	1	0	0	0	0	0	0	0	4	5	0	0	0	0	3	0	3	0	1	7	0	0	0	0	0	0	0	0	0	4	0	0	0	4	18	2	1
13	1	3	2	0	0	3	0	3	2	3	11	0	2	0	0	2	0	0	0	2	6	0	0	0	0	0	0	0	0	0	0	0	0	0	0	0	0	0	2	0	0	0	0	0	2	19	1	1
12	1	4	2	2	3	3	2	0	2	1	11	1	4	0	2	0	0	0	1	2	10	0	0	1	1	0	0	0	0	1	3	0	0	0	1	1	0	1	0	0	1	0	0	1	5	29	0	1
11	1	4	3	0	0	1	0	0	2	0	3	0	1	1	0	0	1	0	0	0	3	1	0	0	0	0	0	0	0	3	4	0	1	0	0	0	0	0	0	0	0	0	0	2	3	13	0	1
11	2	4	3	2	0	0	0	0	1	0	1	0	2	0	0	0	0	0	0	3	5	0	0	2	0	0	0	0	0	0	2	0	0	0	0	0	0	0	0	1	0	0	0	1	2	10	1	1
11	2	3	3	2	0	0	0	0	1	0	1	0	0	0	0	0	0	0	0	3	3	0	0	0	0	3	0	3	0	0	6	0	0	0	0	0	0	3	0	0	0	0	0	1	4	14	0	1
13	2	3	3	2	1	2	1	0	2	0	6	0	2	0	0	1	0	0	0	3	6	1	0	0	1	1	0	0	0	0	3	0	0	0	1	0	0	1	0	0	1	0	0	1	4	19	2	1
12	2	3	3	2	0	0	0	0	1	0	1	0	2	0	0	0	0	0	0	3	5	0	0	0	0	0	0	0	0	0	0	0	0	0	0	0	0	0	0	1	0	0	0	1	2	8	0	1
12	2	4	1	0	0	1	0	1	1	0	3	0	0	0	0	0	0	0	0	2	2	0	0	0	0	0	0	0	0	0	0	0	0	0	0	0	0	0	0	0	0	0	0	3	3	8	1	1
12	2	2	2	1	1	0	0	0	2	0	3	0	0	0	0	0	0	0	0	0	0	2	0	0	0	0	0	0	0	0	2	0	0	0	0	0	0	1	0	0	0	0	0	0	1	6	1	1
12	2	3	2	4	1	0	0	0	2	0	3	0	0	0	0	0	0	0	0	1	1	0	0	0	0	0	0	0	0	0	0	0	0	0	0	0	0	0	0	0	0	0	0	0	0	4	0	1
12	2	4	3	4	0	2	0	0	0	0	2	0	0	0	0	0	0	0	0	0	0	0	0	0	0	0	0	0	0	0	0	0	0	0	1	0	0	0	0	0	0	0	0	0	1	3	0	1
13	2	3	3	2	0	1	0	0	2	0	3	0	3	0	0	0	0	0	0	3	6	0	0	0	1	1	0	0	0	0	2	0	0	0	0	0	0	1	0	0	1	0	0	0	2	13	0	1
11	2	3	1	0	0	0	0	0	1	0	1	0	0	0	0	0	0	0	0	0	0	3	0	0	0	0	0	0	0	0	3	0	0	0	0	0	0	0	0	0	0	0	0	0	0	4	0	1
12	2	4	3	1	3	3	0	0	3	0	9	0	0	0	0	0	0	0	0	0	0	0	0	0	0	0	0	0	0	0	0	0	0	0	0	0	0	0	0	0	0	0	0	0	0	9	0	1
11	2	3	3	0	0	0	0	0	2	0	2	0	1	0	0	0	0	0	0	0	1	2	0	0	0	0	0	0	0	0	2	0	0	0	0	0	0	0	0	0	0	0	0	0	0	5	1	1
12	2	4	1	0	0	0	0	0	3	0	3	0	1	0	0	0	0	0	0	0	1	0	0	0	0	0	0	0	0	0	0	0	0	0	0	0	0	0	0	0	0	0	0	0	0	4	0	1
11	2	4	0	0	0	0	0	0	3	0	3	0	0	0	0	0	0	0	0	3	3	0	0	0	0	0	0	3	0	0	3	0	0	0	0	0	0	0	0	3	0	0	0	0	3	12	0	1
13	2	2	3	0	0	0	0	0	3	0	3	0	0	0	0	0	0	0	0	0	0	0	0	0	0	0	0	0	0	0	0	0	0	0	0	0	0	0	0	0	0	0	0	0	0	3	0	1
13	1	4	2	2	3	0	1	0	3	0	7	0	0	0	0	0	0	0	0	0	0	0	0	0	0	0	0	0	0	0	0	0	0	0	0	0	0	0	0	0	0	0	0	0	0	7	0	1
12	2	4	3	1	0	0	0	0	1	0	1	0	0	0	0	0	0	0	0	0	0	1	0	0	0	3	0	0	0	0	4	0	0	0	0	0	0	0	0	0	0	0	0	0	0	5	0	1
12	2	4	3	0	0	3	0	0	3	0	6	0	0	0	0	0	0	0	0	0	0	0	0	0	0	0	2	0	0	0	2	0	0	0	0	0	0	0	0	0	0	0	0	0	0	8	0	1
12	2	2	0	0	0	0	0	0	1	0	1	0	0	0	0	0	0	0	0	1	1	3	0	0	0	3	3	0	0	3	12	0	0	0	0	0	0	3	0	0	0	0	1	0	4	18	0	1
12	2	4	1	0	0	0	0	2	0	0	2	0	0	0	0	0	1	0	0	1	2	0	0	0	0	0	0	0	0	0	0	0	0	0	0	0	0	0	0	0	0	0	0	0	0	4	1	1
12	2	4	3	0	0	0	0	2	3	0	5	0	0	0	0	0	0	0	0	1	1	3	2	0	3	0	0	2	0	0	10	0	0	0	0	0	3	0	0	0	0	0	0	0	3	19	0	1
12	2	4	3	0	0	0	0	1	0	0	1	0	0	0	0	0	0	0	0	1	1	0	0	0	1	0	0	0	0	0	1	0	0	0	0	0	0	0	0	0	0	0	0	0	0	3	0	1
12	2	3	3	0	0	0	0	0	1	0	1	0	0	0	0	0	0	0	0	0	0	0	0	0	0	0	0	0	0	0	0	0	0	0	0	0	0	0	0	0	0	0	0	0	0	1	2	1
13	2	4	3	0	0	0	0	1	0	0	1	0	1	0	0	0	0	0	0	1	2	0	0	0	1	0	0	0	0	0	1	0	0	0	0	0	0	0	0	0	1	0	0	0	1	5	1	1
11	1	4	1	1	2	1	3	0	3	1	10	0	2	1	2	0	2	2	1	1	11	1	0	0	1	0	3	3	2	1	11	0	1	0	1	0	0	0	2	1	1	2	1	0	9	41	0	1
11	1	4	3	0	0	0	1	0	3	0	4	0	0	3	3	0	0	0	0	3	9	3	0	0	0	0	3	0	0	3	9	0	0	0	0	0	3	3	0	0	0	3	0	0	9	31	0	1
12	1	3	2	0	0	0	2	0	3	0	5	0	0	3	3	0	0	0	0	4	10	3	0	0	0	3	3	3	1	3	16	0	0	0	0	0	0	3	0	0	0	0	0	2	5	36	0	1
12	1	4	3	2	1	0	0	0	2	0	3	0	1	0	0	0	0	0	0	2	3	0	1	1	0	1	0	1	1	0	5	0	0	0	1	0	0	1	0	0	1	0	0	1	4	15	1	1
13	1	3	2	2	0	3	0	1	0	0	4	0	1	2	3	0	0	1	0	3	10	3	0	0	0	0	0	0	0	0	3	0	0	0	0	0	0	0	0	0	0	0	0	1	1	18	1	1
13	1	4	3	0	3	0	1	0	4	0	8	0	1	0	0	0	0	0	0	2	3	0	0	0	0	0	0	0	0	1	1	0	0	0	1	0	0	0	0	0	0	1	0	0	2	14	2	1
13	1	4	3	2	1	0	1	1	3	0	6	0	1	0	2	0	2	0	1	2	8	1	1	0	1	0	0	0	1	0	4	0	0	1	0	0	0	1	0	1	0	1	0	0	4	22	1	1
11	1	4	2	2	0	3	2	0	3	0	8	0	1	2	3	0	2	3	0	3	14	3	0	0	0	0	0	0	0	0	3	0	0	0	0	0	0	0	0	0	0	0	0	0	0	25	0	1
12	1	4	3	1	0	0	1	0	3	0	4	1	0	0	3	0	0	1	0	2	7	0	0	0	3	0	0	1	0	0	4	0	0	1	0	0	0	1	0	0	0	0	1	0	3	18	0	1
11	2	4	3	3	0	3	0	0	3	0	6	0	0	3	3	0	0	0	0	0	6	0	0	0	1	0	0	0	0	0	1	0	0	0	0	0	0	0	0	0	0	0	0	0	0	13	0	1
12	1	2	3	3	2	0	2	0	2	1	7	0	0	0	0	0	0	0	0	0	0	0	0	1	0	0	0	0	0	0	1	0	0	0	0	0	0	0	0	0	0	1	0	0	1	9	0	1
13	1	4	2	4	2	0	0	2	4	0	8	0	3	0	1	1	3	0	0	3	11	3	0	3	3	0	0	0	2	1	12	0	0	0	0	0	0	0	0	0	1	3	0	0	4	35	0	1
13	1	4	3	0	1	0	0	2	2	0	5	0	1	0	0	0	0	0	1	2	4	0	1	0	0	0	0	0	0	0	1	0	0	0	0	1	0	1	0	0	0	0	0	0	2	12	0	1
13	1	4	2	0	0	0	0	2	0	0	2	0	0	3	0	0	0	0	0	0	3	0	0	0	0	0	0	0	0	3	3	0	0	0	0	0	0	3	0	0	0	0	0	0	3	11	0	1
11	2	4	1	4	3	4	3	2	4	3	19	3	3	2	4	4	4	3	1	4	28	3	3	1	3	4	3	3	3	3	26	1	0	1	4	1	3	4	4	3	4	1	4	4	34	107	0	1
12	2	3	3	3	0	0	0	0	1	1	2	0	0	0	0	0	0	0	0	0	0	0	0	0	0	0	0	0	0	0	0	0	0	0	0	0	0	0	0	0	0	0	0	0	0	2	0	1
12	2	3	2	0	3	2	2	3	3	3	16	0	0	0	0	3	3	0	3	1	10	3	3	0	0	0	0	2	0	0	8	0	0	0	0	0	0	0	0	0	0	0	0	0	0	34	0	1
11	1	3	3	4	0	0	0	1	2	0	3	0	0	0	0	0	0	0	0	0	0	0	0	0	0	0	0	0	0	0	0	0	0	0	0	0	0	0	0	0	0	0	0	0	0	3	0	1
11	2	3	2	0	2	3	0	0	3	0	8	3	0	0	0	0	0	0	0	0	3	0	3	0	0	3	3	3	3	3	18	0	0	0	3	0	0	0	0	3	0	0	0	0	6	35	0	1
13	1	2	0	4	0	3	3	0	3	0	9	0	0	0	1	0	1	1	0	0	3	0	0	0	0	1	0	0	0	0	1	0	0	3	0	0	0	3	0	0	0	0	0	3	9	22	0	1
11	1	4	4	0	2	0	2	0	0	0	4	0	0	2	0	0	3	0	0	2	7	0	0	0	0	0	0	0	0	0	0	0	0	0	0	3	0	0	0	0	0	0	0	0	3	14	1	1
12	1	2	2	0	0	0	0	0	2	0	2	0	0	0	0	0	1	0	0	2	3	0	0	0	0	0	0	0	0	0	0	0	0	0	0	0	0	0	0	0	0	1	0	0	1	6	0	1
12	1	4	2	0	2	1	0	0	2	0	5	0	0	0	0	0	0	1	0	1	2	0	0	0	0	0	0	0	0	0	0	0	0	0	0	0	0	0	0	0	0	0	0	0	0	7	0	1
12	1	4	1	0	1	2	1	0	0	0	4	0	0	1	1	0	2	0	0	1	5	1	0	0	0	0	1	0	0	0	2	0	2	0	1	2	0	0	0	1	1	0	1	0	8	19	1	1
11	1	3	1	1	0	2	0	0	2	2	6	0	2	0	2	2	2	2	0	2	12	2	0	2	2	2	2	0	0	2	12	0	0	0	2	2	0	2	3	0	0	2	0	2	13	43	1	1
13	1	3	2	2	3	0	0	0	0	0	3	0	2	0	3	2	0	3	0	0	10	0	0	0	0	3	2	0	3	0	8	0	0	3	3	3	0	0	3	2	3	0	0	0	17	38	1	1
12	1	4	0	0	1	2	0	3	1	0	7	0	0	0	0	0	0	1	0	1	2	0	1	0	1	2	3	0	1	0	8	0	0	0	2	0	0	1	0	0	1	0	1	2	7	24	1	1
13	1	3	1	0	0	0	0	0	1	0	1	0	0	0	0	0	1	0	0	0	1	0	0	0	0	0	0	0	0	0	0	0	0	0	0	0	0	0	0	0	0	0	0	0	0	2	1	1
13	1	4	2	0	0	3	1	0	3	0	7	0	0	0	0	0	3	0	0	0	3	0	0	0	0	0	0	0	0	0	0	0	0	0	0	0	0	0	0	0	0	0	0	0	0	10	0	1
12	1	3	1	0	0	1	2	0	1	1	5	0	0	0	0	0	2	0	0	0	2	1	0	0	0	0	0	1	0	0	2	0	0	0	0	0	0	0	0	0	0	0	0	0	0	9	1	1
11	1	4	1	1	2	0	0	0	1	0	3	0	0	0	0	0	1	0	2	0	3	0	0	0	0	0	0	0	0	0	0	1	0	1	0	0	0	0	0	0	0	0	0	0	2	8	0	1
13	1	4	4	0	3	2	0	2	1	2	10	0	1	2	2	0	0	2	0	3	10	0	4	4	0	0	4	0	0	0	12	0	0	2	2	0	0	4	0	0	0	2	0	2	12	44	0	2
13	1	4	1	0	0	3	0	0	3	3	9	0	0	0	0	0	2	0	0	2	4	0	0	0	0	0	0	0	0	0	0	0	0	2	2	0	0	0	2	0	0	0	0	0	6	19	2	1
12	1	3	0	0	0	3	0	2	0	0	5	0	0	3	0	0	2	0	0	2	7	0	0	0	0	0	0	0	0	0	0	0	0	0	0	0	0	0	0	0	3	0	0	0	3	15	1	1
13	1	4	4	2	3	3	4	0	3	0	13	0	0	3	0	0	0	3	3	3	12	0	0	3	3	0	0	0	0	0	6	0	0	0	0	0	0	0	0	0	0	3	0	0	3	34	0	1
11	1	4	0	1	0	0	0	0	1	0	1	0	3	0	0	0	0	3	0	0	6	2	0	0	0	0	0	0	0	0	2	0	0	0	0	0	0	0	1	0	0	0	0	1	2	11	0	1
11	1	3	2	4	0	0	3	0	2	0	5	0	3	0	2	0	0	0	0	2	7	2	0	0	0	0	0	0	0	0	2	0	0	0	0	0	0	0	0	0	0	0	0	0	0	14	0	1
11	1	4	0	0	0	0	0	0	1	1	2	0	0	0	0	0	0	0	0	0	0	0	0	0	0	0	0	0	0	0	0	1	0	0	0	0	0	0	0	0	0	0	0	0	1	1	1	1
11	1	4	0	0	0	0	0	3	1	0	4	0	3	0	0	0	3	0	0	2	8	0	3	0	0	0	0	0	3	0	6	3	0	0	0	3	0	3	0	0	0	4	0	0	13	31	0	1
12	2	4	2	0	0	2	0	2	0	0	4	0	0	0	0	0	0	0	0	2	2	0	0	0	0	0	0	0	0	0	0	0	0	0	0	0	0	0	0	0	0	0	0	0	0	6	0	1
11	1	3	0	0	0	3	0	0	2	0	5	0	0	0	0	0	0	0	0	2	2	0	0	0	0	0	0	0	0	0	0	0	0	0	0	0	0	0	0	0	0	0	0	0	0	7	0	1
11	1	3	2	0	0	0	0	0	1	0	1	0	0	0	0	0	1	0	0	0	1	0	0	0	0	0	0	0	0	0	0	0	0	0	0	0	0	0	0	0	0	0	0	0	0	2	1	1
11	2	3	1	0	0	0	0	0	1	1	2	0	0	0	0	0	0	0	0	0	0	0	0	0	0	0	0	0	0	0	0	0	0	0	0	0	0	0	0	0	0	0	0	0	0	2	0	1
13	2	4	3	1	0	3	3	0	3	0	9	0	0	0	0	0	0	0	0	0	0	1	0	2	3	1	2	0	2	0	11	0	0	0	0	0	0	3	0	3	0	0	0	0	6	26	0	1
12	2	3	2	2	0	3	3	0	1	0	7	0	2	4	0	0	3	3	0	0	12	3	2	3	3	0	3	0	0	3	17	0	0	0	0	0	0	3	0	0	0	3	0	0	6	42	1	1
12	2	3	2	0	0	3	0	0	0	0	3	0	0	0	3	0	0	3	0	0	6	0	0	0	0	0	0	0	0	0	0	0	0	0	0	0	0	0	0	0	0	0	0	3	3	12	2	1
12	1	3	4	1	1	2	0	3	1	0	7	0	1	0	0	0	0	0	0	0	1	0	0	1	0	1	0	0	3	2	7	0	0	0	1	0	1	0	0	0	0	1	0	0	3	18	1	1
12	1	3	2	0	0	3	3	2	3	0	11	0	0	0	0	3	0	0	0	3	6	0	0	0	0	2	0	0	0	0	2	0	0	0	0	0	0	0	0	0	0	0	0	0	0	19	1	1
13	1	3	2	0	0	2	0	0	0	1	3	0	0	0	1	0	0	1	0	0	2	1	0	2	1	0	2	0	0	0	6	0	1	0	0	3	2	1	0	3	0	2	3	3	18	29	2	1
13	1	4	2	0	0	0	0	0	0	0	0	0	0	0	0	0	0	0	0	0	0	0	0	0	0	0	0	0	0	0	0	0	0	0	0	0	0	0	0	0	0	0	0	0	0	0	1	1
13	1	4	4	0	0	2	0	2	2	0	6	0	0	2	2	2	0	0	3	0	9	0	2	0	2	2	0	3	0	2	11	0	2	0	0	0	0	2	0	0	2	0	0	2	8	34	0	1
12	1	3	1	1	0	1	0	0	0	0	1	0	0	0	0	0	0	0	1	0	1	0	2	0	0	0	2	0	0	0	4	0	0	0	2	1	0	2	0	0	2	1	1	2	11	17	2	1
14	1	3	1	0	0	0	0	1	0	0	1	0	0	0	0	0	0	2	0	0	2	0	0	0	0	0	0	0	0	0	0	0	0	0	0	0	0	0	0	0	0	0	0	0	0	3	2	1
13	1	3	1	1	0	0	0	0	1	3	4	0	3	0	0	0	0	0	0	0	3	3	0	0	3	2	3	0	2	3	16	0	1	2	3	4	3	2	2	0	3	1	3	1	25	48	0	1
11	2	3	1	0	1	0	1	0	0	1	3	0	0	1	0	1	0	0	1	1	4	0	1	1	1	1	1	1	1	1	8	0	1	1	1	0	2	2	0	1	2	1	0	0	11	26	0	1
12	1	3	3	2	3	1	0	0	0	0	4	0	0	0	0	0	0	1	0	0	1	1	0	0	0	0	0	0	0	0	1	2	0	1	0	0	0	0	0	1	0	0	0	0	4	10	1	1
12	1	4	2	2	3	0	0	2	2	0	7	0	0	2	2	0	0	0	0	0	4	0	0	3	0	0	0	0	0	2	5	0	0	0	0	0	0	2	0	0	0	0	0	3	5	21	0	1
12	1	3	3	2	4	2	0	0	2	0	8	0	1	0	3	0	0	0	0	3	7	2	0	0	0	0	3	2	3	0	10	0	0	2	0	0	0	0	0	0	0	0	0	2	4	29	0	1
11	1	3	3	0	0	1	0	0	1	0	2	0	0	0	0	1	0	0	0	0	1	0	1	0	0	0	0	0	0	0	1	0	1	0	0	0	0	0	0	1	0	0	0	0	2	6	1	1
13	1	4	2	0	0	0	1	0	0	0	1	0	0	0	0	0	0	0	0	0	0	0	0	0	0	0	0	0	0	0	0	0	0	0	0	0	0	0	0	0	0	0	0	0	0	1	2	1
13	1	4	1	0	0	0	0	0	1	0	1	0	0	0	0	0	0	1	0	0	1	0	0	0	0	1	1	0	0	0	2	0	0	1	0	3	1	0	1	0	2	3	0	0	11	15	0	1
11	2	3	3	1	2	1	0	3	4	0	10	1	0	0	0	0	0	0	0	0	1	0	0	0	0	0	0	0	0	0	0	0	0	0	0	0	0	3	0	0	1	0	0	0	4	15	0	2
12	1	3	1	0	0	0	0	0	0	0	0	0	0	0	0	0	0	0	0	0	0	0	0	0	0	0	0	0	0	0	0	0	0	0	0	0	0	0	0	0	0	0	0	0	0	0	2	1
11	2	3	1	0	0	0	0	0	0	0	0	2	0	2	0	2	0	0	0	0	6	0	0	0	0	0	0	0	0	0	0	0	0	0	0	0	0	0	0	0	0	0	0	0	0	6	1	1
12	2	3	0	0	1	0	0	0	0	0	1	0	0	0	0	0	0	0	0	0	0	3	0	0	0	0	0	0	0	0	3	0	0	0	0	0	0	0	0	0	0	0	0	0	0	4	0	1
12	1	3	2	1	2	0	0	0	2	0	4	1	0	0	2	2	0	2	0	0	7	2	0	0	0	0	2	2	0	2	8	2	0	2	2	2	0	0	0	0	2	0	0	0	10	29	0	1
11	2	2	2	1	0	1	0	1	0	0	2	0	0	0	0	0	0	0	3	3	6	3	0	0	0	0	3	0	0	0	6	0	0	0	0	0	0	0	0	0	0	0	0	0	0	14	0	1
11	2	3	1	0	0	0	0	0	0	0	0	0	0	0	3	0	3	0	0	0	6	0	0	0	0	0	0	0	0	0	0	0	0	0	0	0	0	0	0	0	0	0	0	0	0	6	0	1
12	2	4	2	3	0	0	2	0	2	0	4	0	0	0	0	0	0	0	0	0	0	0	0	0	0	0	0	0	0	0	0	0	0	0	0	0	0	0	0	0	0	0	0	0	0	4	2	1
11	2	4	0	1	0	0	0	0	3	0	3	0	0	0	0	3	0	0	0	0	3	3	0	0	0	0	0	0	0	0	3	0	0	0	0	0	0	0	0	0	0	0	0	0	0	9	0	1
11	2	3	0	0	0	0	0	0	3	0	3	0	0	3	0	0	0	0	0	0	3	0	0	0	0	0	0	0	0	0	0	0	0	0	0	0	0	0	0	0	0	0	0	0	0	6	0	2
11	2	3	1	2	2	1	3	0	2	0	8	0	1	0	0	0	0	0	0	0	1	0	0	0	0	0	0	1	1	0	2	0	1	0	1	1	1	0	0	1	0	1	0	3	9	20	1	1
12	2	3	3	0	3	0	0	0	0	0	3	2	1	0	0	0	3	0	0	3	9	3	0	0	0	0	0	0	0	0	3	0	3	0	0	0	0	0	0	0	0	0	0	0	3	18	0	1
13	2	4	0	0	2	0	0	3	1	0	6	2	0	0	2	0	0	0	0	0	4	0	0	0	0	0	0	0	0	0	0	0	0	0	0	0	0	0	0	0	0	0	0	0	0	10	1	1
13	1	2	0	0	3	0	1	0	2	0	6	0	2	0	3	0	3	2	3	0	13	2	0	2	0	0	3	0	0	0	7	0	2	3	0	0	0	2	0	1	0	0	0	2	10	36	0	1
13	1	3	3	1	1	1	0	1	2	1	6	0	0	0	0	0	1	0	0	1	2	1	0	0	1	0	0	0	0	0	2	0	0	0	1	0	0	0	1	0	1	1	0	0	4	14	1	1
13	1	4	2	3	2	2	0	2	2	2	10	2	2	0	2	0	2	2	0	2	12	2	2	2	2	2	2	2	2	2	18	0	2	2	0	2	2	2	0	2	2	2	2	2	20	60	0	1
12	1	3	2	0	2	0	2	1	3	0	8	0	0	0	2	0	0	0	0	0	2	0	0	0	0	0	0	0	0	0	0	0	0	0	0	0	0	0	0	0	0	0	0	0	0	10	1	1
13	1	3	2	3	0	0	0	0	1	0	1	3	1	0	0	0	2	0	0	2	8	2	0	1	1	2	2	0	0	2	10	0	1	0	0	1	0	0	0	0	1	0	0	0	3	22	1	1
14	1	3	3	1	1	4	1	0	1	0	7	1	2	0	1	1	2	0	0	0	7	0	0	1	1	0	0	1	0	0	3	1	1	0	0	0	0	1	0	0	1	0	0	1	5	22	0	2
12	1	4	3	1	0	0	0	1	3	0	4	1	0	0	0	0	0	0	0	1	2	0	0	0	0	0	0	0	0	0	0	0	0	0	0	0	0	1	0	0	1	0	0	0	2	8	0	1
12	1	4	3	0	1	0	0	0	0	0	1	0	0	0	0	0	1	1	0	0	2	0	0	0	1	0	1	0	0	0	2	1	0	0	0	0	0	1	0	0	0	0	0	0	2	7	1	1
13	1	4	2	0	4	0	0	0	3	0	7	0	2	0	0	0	0	0	0	0	2	0	0	0	0	0	0	0	0	0	0	0	0	0	0	0	0	0	0	0	0	0	0	0	0	9	0	1
12	1	3	3	1	0	0	2	3	4	0	9	0	2	2	3	0	3	0	1	0	11	2	0	0	2	0	2	0	0	0	6	2	0	0	0	0	1	3	0	0	2	4	0	0	12	38	2	1
12	1	4	0	0	0	0	0	2	0	0	2	0	2	0	0	0	0	0	0	0	2	0	0	0	0	2	0	0	2	0	4	0	0	0	0	0	0	0	3	0	0	0	0	0	3	11	0	1
11	1	2	1	0	0	2	3	2	2	0	9	0	0	0	0	0	0	0	0	2	2	2	0	0	0	0	0	0	0	0	2	0	0	0	1	0	0	0	0	0	1	0	0	0	2	15	0	1
13	1	4	2	3	0	2	0	3	3	1	9	0	0	0	2	2	3	0	0	3	10	3	0	3	3	2	0	3	3	0	17	0	0	0	3	0	3	0	0	0	0	0	3	0	9	45	2	1
13	1	4	1	0	0	0	1	0	1	0	2	0	0	0	0	0	0	0	0	1	1	0	0	0	1	0	0	0	0	0	1	0	0	0	0	0	0	1	0	0	0	0	0	1	2	6	1	1
11	1	2	3	1	2	2	3	4	4	0	15	0	0	0	4	0	2	0	0	4	10	0	0	1	3	0	0	0	3	0	7	0	0	0	1	0	0	0	1	0	0	1	0	0	3	35	0	1
12	2	3	1	0	0	0	0	0	3	0	3	0	0	0	1	0	0	0	0	0	1	0	0	0	0	0	0	0	0	0	0	0	0	0	0	0	0	0	0	0	0	0	0	0	0	4	0	1
11	2	2	1	3	1	0	0	0	2	0	3	0	1	0	0	0	1	0	0	0	2	2	1	0	1	1	2	0	0	0	7	0	0	0	0	0	0	0	0	0	0	0	0	0	0	12	1	2
13	2	3	1	3	0	0	0	0	1	0	1	0	0	0	0	0	0	0	0	0	0	0	0	0	0	0	0	0	0	0	0	0	0	0	0	0	0	0	0	0	0	0	0	0	0	1	0	2
13	2	4	2	3	0	2	0	2	0	0	4	0	0	0	0	0	3	0	0	3	6	3	3	0	0	2	0	2	0	0	10	2	2	0	2	2	0	0	0	2	0	0	0	0	10	30	2	1
12	2	4	1	0	3	3	0	0	0	0	6	0	0	0	0	0	0	0	0	0	0	0	0	0	0	0	0	0	0	0	0	0	0	0	0	0	0	0	0	0	0	0	0	0	0	6	0	1
12	1	4	2	2	1	0	0	0	1	0	2	1	0	0	0	0	0	0	0	0	1	1	0	0	0	0	0	0	0	0	1	0	0	0	0	0	0	0	0	0	0	0	0	0	0	4	1	1
12	2	3	2	0	0	0	0	1	0	0	1	0	0	0	0	0	0	0	0	0	0	0	0	0	1	1	1	0	0	0	3	0	0	0	0	0	0	1	0	0	1	0	0	0	2	6	0	1
11	2	2	1	0	0	0	1	0	0	0	1	0	0	0	0	0	0	0	0	0	0	0	0	0	0	0	0	0	0	0	0	0	0	0	0	0	0	0	0	0	0	0	0	0	0	1	0	1
13	2	3	2	0	0	1	0	0	1	1	3	0	0	0	0	0	0	0	0	0	0	0	0	0	0	0	0	0	0	0	0	0	0	0	0	0	0	0	0	0	0	0	0	0	0	3	1	1
12	2	3	1	0	1	0	0	0	0	0	1	0	0	0	0	0	0	0	0	0	0	0	0	0	0	0	0	0	0	0	0	0	0	0	0	0	0	0	0	0	0	0	0	0	0	1	0	1
12	2	2	1	0	0	0	0	0	0	0	0	0	0	0	0	0	0	0	0	0	0	0	0	0	0	0	0	0	0	0	0	0	0	0	0	0	0	0	0	0	0	0	0	0	0	0	0	1
13	2	3	3	2	1	0	0	0	1	0	2	0	1	0	1	0	0	0	0	0	2	0	0	0	0	0	0	0	0	0	0	0	0	0	0	0	0	0	0	0	0	0	0	0	0	4	0	1
12	2	4	3	2	1	0	0	0	1	0	2	0	1	0	0	0	0	0	0	0	1	0	0	0	0	0	0	0	0	0	0	0	0	0	0	0	0	0	0	0	0	0	0	0	0	3	0	1
12	2	4	3	0	1	0	0	0	1	0	2	0	1	0	0	0	0	0	0	0	1	0	0	0	0	0	0	0	0	0	0	0	0	0	0	0	0	0	0	0	0	0	0	0	0	3	0	1
11	2	4	0	1	0	0	0	0	3	0	3	0	0	0	0	0	0	0	0	0	0	0	0	0	0	0	0	0	0	0	0	0	0	0	0	0	0	0	0	0	0	0	0	0	0	3	1	1
12	2	4	0	0	0	0	0	0	0	0	0	0	0	0	0	0	0	0	0	0	0	0	0	0	0	0	0	0	0	0	0	0	0	0	0	0	0	0	0	0	0	0	0	0	0	0	0	1
12	2	4	0	0	0	0	0	0	0	0	0	0	0	0	0	0	0	0	0	0	0	0	0	0	0	0	0	0	0	0	0	0	0	0	0	0	0	0	0	0	0	0	0	0	0	0	0	1
12	2	4	1	0	0	0	0	0	0	0	0	1	0	0	0	0	0	0	0	0	1	0	0	0	0	0	0	0	0	0	0	0	0	0	0	0	0	0	0	0	0	0	0	0	0	1	0	1
12	2	3	1	0	0	0	0	0	0	0	0	1	0	0	0	0	0	0	0	0	1	0	0	0	0	0	0	0	0	0	0	0	0	0	0	0	0	0	0	0	0	0	0	0	0	1	0	1
12	2	4	1	0	0	0	0	0	0	0	0	1	0	0	0	0	0	0	0	0	1	0	0	0	0	0	0	0	0	0	0	0	0	0	0	0	0	0	0	0	0	0	0	0	0	1	0	1
12	2	4	0	0	3	0	0	0	3	0	6	0	0	0	0	0	0	0	0	0	0	0	0	0	0	0	0	0	0	0	0	0	0	0	0	0	0	0	0	0	0	0	0	0	0	6	0	1
11	2	4	0	4	3	3	0	0	3	0	9	1	0	0	0	0	0	0	0	0	1	0	0	0	0	0	0	0	0	0	0	0	0	0	0	0	0	0	0	0	0	0	0	0	0	10	0	1
11	2	3	0	4	1	0	1	0	0	0	2	0	0	0	0	0	0	0	0	0	0	0	0	0	0	0	0	0	0	0	0	0	0	0	0	0	0	0	0	0	0	0	0	0	0	2	0	1
12	1	3	1	3	1	0	0	1	3	0	5	0	0	0	0	1	0	0	0	0	1	1	0	0	0	0	1	0	0	0	2	1	0	0	0	0	0	0	0	0	1	0	0	0	2	10	1	1
12	1	3	4	0	0	0	0	0	0	0	0	0	0	0	0	0	0	0	0	0	0	0	0	0	0	2	0	0	2	0	4	0	0	0	0	0	0	0	0	0	0	0	0	0	0	4	1	1
13	1	4	3	3	0	0	0	3	3	0	6	0	0	3	0	0	0	0	0	0	3	3	0	3	3	2	2	3	3	0	19	0	0	0	3	0	0	3	0	0	0	0	0	3	9	37	0	1
12	1	4	1	0	0	0	0	0	3	0	3	0	0	0	0	0	0	0	0	0	0	0	0	0	0	2	0	0	0	0	2	0	0	0	0	0	0	0	0	0	0	0	0	0	0	5	1	1
11	1	2	1	0	0	0	0	0	3	3	6	0	0	0	0	1	0	0	0	0	1	0	0	0	0	0	0	0	0	0	0	0	0	0	0	0	0	0	0	0	0	0	0	1	1	8	0	1
11	1	3	1	0	0	0	0	0	3	0	3	0	0	0	0	0	0	0	0	0	0	0	0	0	0	0	0	0	0	0	0	0	0	0	0	0	0	0	0	0	0	0	0	0	0	3	0	1
12	1	3	2	1	0	0	0	0	0	0	0	0	0	0	2	0	2	0	0	0	4	0	0	0	0	0	0	0	0	0	0	0	0	0	0	0	0	0	0	0	0	0	0	0	0	4	0	1
11	1	2	2	2	1	0	0	1	2	2	6	0	0	0	0	0	0	0	0	0	0	1	0	0	0	0	1	1	0	0	3	0	0	0	0	0	0	0	0	0	0	0	0	1	1	10	1	1
12	1	2	2	1	1	0	0	0	2	0	3	0	0	0	0	0	0	0	0	0	0	0	0	0	0	0	0	0	0	0	0	0	0	3	0	0	0	0	0	0	0	0	0	4	7	10	0	1
13	1	4	3	2	0	0	0	0	1	1	2	0	1	0	1	1	0	0	0	1	4	1	0	1	3	0	1	0	0	0	6	0	0	0	0	0	0	0	0	2	0	3	0	1	6	18	1	1
11	1	3	1	0	0	0	0	0	0	0	0	0	0	0	0	0	0	0	0	0	0	0	0	0	0	2	0	0	2	0	4	0	0	0	0	0	0	0	0	0	0	1	0	3	4	8	2	1
12	1	4	3	2	3	3	2	1	4	0	13	0	1	0	2	3	0	0	0	1	7	1	1	1	3	0	1	0	0	1	8	0	0	1	0	0	3	0	0	2	1	3	0	1	11	39	0	1
13	1	3	2	2	0	3	0	0	3	0	6	2	0	0	0	0	0	0	0	0	2	0	0	0	0	0	0	0	0	0	0	0	0	0	0	0	0	0	0	0	0	0	0	0	0	8	1	1
11	1	3	2	2	0	3	0	0	3	0	6	2	0	0	0	0	0	0	0	0	2	0	0	0	0	0	0	0	0	0	0	0	0	0	0	0	0	0	0	0	0	0	0	3	3	11	0	1
13	1	3	2	2	0	2	0	0	4	0	6	2	0	3	0	0	1	0	0	1	7	0	0	0	0	0	2	3	0	0	5	0	0	0	0	1	0	0	0	0	0	2	0	0	3	21	0	1
12	1	4	1	0	3	0	0	3	1	0	7	3	0	0	0	4	3	2	1	2	15	2	3	0	0	2	0	0	0	0	7	0	0	2	3	2	0	0	2	0	2	0	2	2	15	44	2	1
13	1	3	2	3	0	1	0	0	3	0	4	2	1	0	3	0	0	0	0	0	6	3	0	0	0	0	0	0	0	0	3	0	0	0	0	0	0	0	0	0	0	0	0	0	0	13	0	1
13	1	3	2	2	0	1	0	1	0	0	2	0	1	0	0	0	0	0	0	1	2	1	1	0	0	1	1	0	0	1	5	0	0	0	0	0	0	0	0	1	0	0	1	1	3	12	0	1
12	1	3	3	0	0	0	0	3	3	0	6	3	0	0	0	0	0	0	0	3	6	0	0	0	0	0	0	3	0	0	3	0	0	0	0	0	0	0	0	0	0	0	0	0	0	15	0	2
12	1	3	2	1	1	3	2	1	1	0	8	0	2	0	1	1	0	0	0	2	6	0	0	2	0	2	0	0	0	0	4	2	2	0	1	0	1	0	0	2	0	1	0	0	9	27	1	2
13	1	4	0	1	1	0	0	1	2	0	4	1	0	1	1	0	1	1	0	0	5	3	0	0	3	0	3	0	0	3	12	0	0	0	1	0	0	0	1	0	1	0	0	1	4	25	0	1
13	1	4	0	1	2	1	0	1	2	0	6	1	3	1	2	0	1	1	0	1	10	3	0	1	3	0	1	2	0	3	13	0	0	0	1	0	0	1	1	0	1	0	0	1	5	34	0	1
13	1	4	2	2	2	0	0	0	3	0	5	2	3	0	1	1	2	2	0	3	14	3	0	1	0	0	2	0	0	0	6	2	0	0	0	0	0	3	0	3	0	0	0	2	10	35	1	1
13	1	3	1	1	1	0	0	0	0	1	2	0	2	0	0	0	0	0	0	2	4	1	0	0	0	0	0	0	0	0	1	2	0	0	0	0	0	0	0	0	0	0	0	0	2	9	0	1
13	1	4	2	3	0	0	0	0	3	0	3	0	0	0	3	0	0	3	0	0	6	0	0	0	0	0	3	0	0	0	3	0	0	0	0	0	0	3	0	0	0	3	0	0	6	18	1	1
12	1	3	2	2	1	2	4	0	2	3	12	1	2	0	0	0	1	0	0	2	6	2	1	0	0	0	2	1	0	0	6	2	0	0	1	0	0	0	0	1	3	1	0	1	9	33	0	1
13	1	4	3	1	0	0	0	3	3	2	8	0	4	0	0	2	3	0	0	1	10	0	0	2	2	0	3	3	3	0	13	0	0	2	0	3	0	2	2	0	2	2	0	0	13	44	1	1
13	1	3	3	2	0	0	0	2	1	0	3	0	0	0	1	0	0	0	0	0	1	0	0	0	0	3	0	0	3	0	6	0	0	0	0	0	0	0	0	0	0	0	0	0	0	10	0	1
12	1	4	1	3	0	2	0	0	3	2	7	2	0	3	3	0	0	0	0	2	10	2	0	0	0	3	3	0	0	0	8	2	0	0	0	0	0	1	0	0	2	0	0	4	9	34	0	1
13	1	4	1	0	0	0	0	0	3	0	3	3	0	3	0	0	1	0	0	0	7	0	0	0	0	3	0	0	0	0	3	0	0	0	0	0	0	0	0	0	0	3	0	0	3	16	0	2
13	1	3	2	0	3	0	0	0	3	0	6	0	2	0	0	3	3	0	0	3	11	0	0	0	0	3	3	3	0	0	9	0	0	0	0	0	0	0	0	3	0	3	0	0	6	32	2	1
13	1	4	2	1	0	0	0	0	2	0	2	0	2	0	0	0	0	0	0	0	2	0	0	0	0	0	0	0	0	0	0	0	0	0	0	0	0	0	0	0	0	0	0	0	0	4	0	1
12	1	2	1	3	1	0	0	0	2	0	3	0	2	0	0	0	0	0	0	0	2	0	0	0	0	0	0	0	0	0	0	0	0	0	0	0	0	0	0	0	0	0	0	0	0	5	1	1
12	1	4	1	4	2	0	0	0	2	0	4	0	0	1	0	0	1	0	0	0	2	0	0	0	0	0	0	0	0	0	0	0	0	0	0	0	0	0	0	0	0	0	0	0	0	6	0	1
12	1	3	2	1	3	3	0	1	2	1	10	2	0	1	0	3	3	4	3	3	19	0	3	0	0	3	3	3	3	3	18	3	3	0	0	0	0	3	3	0	3	3	3	3	24	71	1	1
11	2	2	1	0	0	0	0	0	0	0	0	0	0	0	0	0	0	0	0	0	0	0	0	0	0	0	0	0	0	0	0	0	0	0	0	0	0	0	0	0	0	0	0	0	0	0	0	2
12	2	3	1	0	0	0	0	0	1	0	1	1	0	0	0	0	0	0	0	0	1	0	0	0	0	0	0	0	0	0	0	0	0	0	0	0	0	0	0	0	0	0	0	0	0	2	0	1
12	2	4	1	0	0	0	0	0	1	0	1	1	0	0	0	0	0	0	0	0	1	0	0	0	0	0	0	0	0	0	0	0	0	0	0	0	0	0	0	0	0	0	0	0	0	2	0	1
12	2	2	1	0	0	0	0	0	1	0	1	0	0	0	0	0	0	0	0	0	0	0	0	0	0	0	0	0	0	0	0	0	0	0	0	0	0	0	0	0	0	0	0	0	0	1	0	1
13	2	4	3	1	1	0	0	3	1	0	5	0	0	0	0	0	0	0	0	1	1	0	0	0	0	0	0	0	0	0	0	0	0	0	0	0	0	0	0	0	0	0	3	0	3	9	1	1
13	2	3	2	0	0	0	0	0	3	0	3	0	0	0	0	0	0	0	0	3	3	0	0	0	0	0	0	0	0	0	0	0	0	0	0	0	0	0	0	0	0	0	0	0	0	6	0	1
13	2	4	1	0	0	0	0	0	3	0	3	0	0	0	0	0	0	0	0	0	0	0	0	0	0	0	0	0	0	0	0	0	0	0	0	0	0	0	0	0	0	0	0	0	0	3	0	1
13	2	3	2	0	0	0	0	0	3	0	3	3	0	0	0	0	0	0	0	0	3	0	0	0	0	0	0	0	0	0	0	0	0	0	0	0	0	0	0	0	0	0	0	0	0	6	1	1
13	2	3	1	0	0	0	0	0	3	0	3	0	0	0	3	0	0	0	0	3	6	0	0	0	0	0	0	0	0	0	0	0	0	0	0	0	0	0	0	0	0	0	0	0	0	9	1	1
12	2	4	3	1	1	0	0	0	1	0	2	0	0	1	1	0	0	1	0	2	5	1	0	0	0	0	0	0	0	0	1	1	0	1	0	0	0	0	0	0	0	0	0	0	2	10	2	1
13	1	4	4	2	1	0	0	2	0	0	3	0	0	1	1	1	0	2	0	1	6	2	0	0	2	1	1	0	0	1	7	0	0	0	0	0	0	1	0	0	2	2	2	2	9	25	0	1
13	1	4	0	1	2	3	0	1	2	0	8	2	3	1	3	1	1	0	0	1	12	3	0	1	0	3	1	2	1	3	14	0	1	0	1	0	1	2	1	0	1	0	0	2	9	43	1	1
11	1	4	3	0	3	3	1	1	2	3	13	0	3	0	0	3	0	0	3	1	10	0	0	3	2	0	2	4	2	0	13	3	2	0	3	0	2	0	4	0	0	2	0	0	16	52	1	1
12	1	2	4	4	2	0	1	1	0	3	6	0	3	2	0	0	1	2	0	1	9	0	0	0	1	2	3	2	0	1	9	1	0	3	1	0	3	0	3	0	0	0	2	3	16	40	0	2
13	1	2	1	1	2	0	2	1	2	0	7	0	1	0	0	0	1	0	0	1	3	1	0	0	1	0	1	2	2	0	7	1	1	1	1	1	0	3	0	1	0	1	0	2	12	29	0	1
11	1	4	3	0	0	0	0	1	3	0	4	0	0	0	0	0	0	1	0	0	1	0	0	0	0	2	0	0	2	0	4	0	0	0	0	0	0	0	0	0	0	0	0	3	3	12	0	1
13	1	4	4	4	3	4	0	3	4	0	14	3	0	0	0	0	0	0	0	0	3	0	0	0	0	3	0	0	0	0	3	3	3	0	1	0	3	3	0	0	0	3	3	0	19	39	1	1
12	1	4	1	0	0	0	0	0	3	0	3	0	0	0	0	0	0	0	0	0	0	0	0	0	0	0	0	0	0	0	0	3	0	0	0	0	0	0	0	0	0	0	0	0	3	6	0	1
12	1	3	3	3	0	0	0	0	3	0	3	2	1	0	0	0	0	0	0	0	3	2	0	0	0	0	0	0	0	0	2	0	0	0	0	0	0	0	0	0	0	0	0	0	0	8	0	1
11	1	4	2	2	3	1	3	0	3	0	10	0	0	0	0	0	0	0	0	0	0	0	0	0	0	0	0	0	0	0	0	0	0	0	0	0	0	0	0	0	0	0	0	2	2	12	0	1
13	1	4	3	2	3	0	0	3	2	3	11	0	0	0	0	0	0	0	0	0	0	0	0	0	0	3	0	0	0	0	3	0	0	0	0	0	0	0	0	0	3	0	0	0	3	17	1	1
13	1	4	1	1	2	0	0	0	2	1	5	0	1	1	0	0	1	0	0	0	3	0	0	0	0	0	0	0	0	0	0	0	0	0	0	0	0	0	0	0	2	0	0	0	2	10	1	1
13	1	4	2	1	3	0	3	2	3	3	14	0	4	3	0	0	3	3	2	3	18	2	2	3	3	0	3	0	3	0	16	0	3	3	4	2	3	0	0	0	3	2	3	2	25	73	0	1
13	1	4	2	0	0	0	0	0	1	0	1	0	0	0	0	0	0	0	0	0	0	0	0	0	0	3	0	0	0	0	3	3	0	0	0	0	0	0	0	0	0	0	0	0	3	7	0	1
11	1	4	3	0	3	0	0	0	3	0	6	3	0	3	0	0	0	3	0	2	11	0	0	0	0	0	3	0	0	0	3	0	0	0	0	0	0	0	0	0	0	0	0	0	0	20	1	1
12	1	3	1	0	0	0	0	0	2	0	2	0	0	2	0	0	0	0	0	0	2	0	0	0	0	0	0	0	0	0	0	0	0	0	0	0	2	0	0	0	0	2	0	0	4	8	0	1
13	1	4	4	1	0	0	0	3	0	1	4	0	2	0	0	0	0	0	0	0	2	1	1	0	0	0	3	0	0	0	5	1	0	0	0	0	0	0	0	0	0	2	0	2	5	16	2	1
12	1	4	1	0	0	0	0	0	2	0	2	0	0	0	0	0	0	0	0	0	0	0	0	0	0	0	0	0	2	0	2	0	0	0	0	0	0	0	0	0	0	0	0	0	0	4	0	1
14	1	4	2	1	0	0	0	0	3	0	3	1	1	0	0	0	0	0	0	0	2	2	0	0	0	0	0	0	0	0	2	0	0	0	0	0	4	4	0	0	0	0	0	0	8	15	0	1
12	1	4	3	4	0	3	0	3	3	0	9	3	0	0	3	0	0	3	0	3	12	3	3	3	0	3	3	0	0	0	15	0	0	0	0	0	0	3	0	0	0	3	0	3	9	45	0	1
13	1	4	3	0	0	0	0	3	3	0	6	3	0	3	0	0	0	3	0	3	12	0	0	0	0	0	3	3	0	0	6	3	0	0	0	0	0	0	0	0	0	0	0	0	3	27	0	1
13	1	3	0	1	4	0	0	0	0	2	6	1	0	2	0	0	0	1	0	0	4	0	0	0	0	0	0	0	0	0	0	0	0	0	0	0	0	0	0	0	0	0	0	0	0	10	0	1
13	1	4	3	0	0	0	0	3	2	0	5	3	0	0	3	0	0	0	0	3	9	0	3	3	0	3	3	0	0	0	12	0	0	0	0	0	0	0	0	0	0	0	0	0	0	26	0	1
11	1	4	2	0	3	3	0	0	3	3	12	0	0	3	4	0	2	0	0	3	12	3	3	2	2	0	3	0	0	3	16	0	3	3	0	0	0	0	0	3	0	0	3	0	12	52	1	1	2
12	1	4	2	4	1	3	1	1	1	1	8	0	0	0	1	0	0	1	0	0	2	0	0	1	0	0	1	0	0	1	3	0	1	0	0	0	0	0	0	0	0	0	0	1	2	15	0	1	1
12	1	4	2	2	2	1	0	0	1	0	4	0	1	0	0	0	0	0	0	0	1	0	0	0	0	0	0	0	0	0	0	0	0	0	1	0	0	0	0	0	0	0	1	0	2	7	1	1	1
12	1	4	2	2	1	1	0	0	1	0	3	0	0	0	0	0	0	0	0	0	0	1	0	0	0	0	1	0	0	0	2	0	0	0	0	0	0	0	0	0	1	0	0	0	1	6	0	1	1
12	2	4	0	0	2	1	2	0	3	1	9	2	2	0	0	0	2	0	0	2	8	0	0	0	0	0	0	0	0	0	0	2	0	0	0	0	0	0	0	0	0	0	0	0	2	19	0	1	1
12	2	4	0	0	0	0	0	0	1	0	1	0	0	0	3	0	0	0	0	0	3	0	0	0	0	0	0	0	0	0	0	0	0	0	0	0	0	0	0	0	0	0	0	0	0	4	0	1	1
12	2	4	2	0	3	2	3	0	2	1	11	0	0	0	0	0	0	0	0	2	2	0	0	0	0	0	0	0	0	0	0	0	2	0	3	0	0	0	0	0	0	0	0	0	5	18	0	1	1
13	1	4	1	1	0	1	0	0	3	3	7	3	2	3	3	1	3	3	2	3	23	2	0	0	3	0	0	2	0	0	7	1	2	0	0	1	0	0	1	0	1	2	0	0	8	45	0	1	1
13	1	4	0	3	0	2	0	0	2	2	6	0	0	2	1	0	1	2	0	1	7	2	0	0	0	0	1	0	0	0	3	0	0	2	0	0	0	0	3	2	0	0	1	0	8	24	0	1	1
13	1	4	1	4	3	0	0	0	3	3	9	0	1	1	1	2	2	3	1	2	13	2	1	0	1	2	1	1	1	0	9	1	0	2	1	0	1	0	0	0	1	0	0	1	7	38	2	1	1
11	2	3	4	4	0	3	0	3	2	0	8	3	2	1	1	1	1	0	0	1	10	1	3	0	1	1	1	1	1	0	9	0	1	1	1	0	1	0	0	1	1	0	0	0	6	33	1	1	1
11	2	4	1	0	0	0	0	0	0	0	0	0	3	0	0	0	3	3	0	0	9	3	0	0	0	0	0	0	0	0	3	0	0	0	0	0	0	0	0	1	0	0	0	0	1	13	0	1	1
11	2	4	0	0	0	0	0	0	3	0	3	0	3	0	3	0	0	0	0	3	9	0	0	0	0	0	0	0	0	0	0	0	0	0	0	0	0	0	0	0	0	0	0	0	0	12	2	1	1
12	2	4	0	0	0	0	0	0	3	0	3	0	3	0	0	0	0	0	0	3	6	0	0	0	0	0	0	0	0	0	0	0	0	0	0	0	0	0	0	0	0	0	0	0	0	9	0	1	1
12	2	4	1	0	2	0	2	0	3	0	7	0	0	2	0	0	2	0	0	0	4	1	0	0	0	0	0	0	0	0	1	0	0	0	0	0	0	0	0	0	0	0	0	0	0	12	0	1	1
12	2	4	0	0	0	0	0	0	3	0	3	0	3	0	0	0	0	0	0	3	6	0	0	0	0	0	0	0	0	0	0	0	0	0	0	0	0	0	0	0	0	0	0	0	0	9	1	1	1
13	2	4	0	0	1	0	3	0	1	0	5	1	0	0	1	0	0	1	0	1	4	1	0	0	0	0	1	0	0	0	2	0	0	0	0	0	0	0	0	0	0	0	0	0	0	11	1	2	1
13	1	4	2	4	1	2	4	2	4	3	16	0	1	1	2	0	2	3	1	2	12	2	1	1	0	2	1	1	0	0	8	0	2	1	0	0	1	0	0	0	1	0	0	0	5	41	0	1	2
13	1	4	3	2	2	2	1	3	2	2	12	0	2	3	0	0	0	2	0	0	7	0	0	0	0	0	0	0	0	0	0	0	0	0	0	0	0	0	0	0	0	0	0	0	0	19	0	1	1
12	1	4	3	2	1	1	0	0	2	0	4	0	1	0	0	0	0	0	0	0	1	0	0	0	0	0	0	0	0	0	0	0	0	0	0	0	0	0	0	0	0	0	0	0	0	5	0	1	1
13	1	4	2	1	1	1	0	1	2	0	5	0	2	0	0	0	2	0	0	0	4	0	0	0	0	0	0	0	0	0	0	0	0	0	0	0	0	0	0	0	0	0	0	0	0	9	0	1	1
12	1	4	3	1	3	1	0	4	4	0	12	1	3	2	1	0	3	2	2	0	14	0	3	2	1	2	0	0	0	1	9	3	2	0	2	0	1	0	1	2	0	1	2	0	14	49	0	1	1
13	1	4	2	1	1	1	0	1	3	0	6	0	1	0	2	0	2	1	0	1	7	0	0	0	0	0	0	0	0	0	0	1	0	0	0	0	0	0	1	0	0	0	0	0	2	15	0	1	1
11	1	4	3	2	1	1	0	0	2	1	5	1	0	1	1	0	0	1	0	2	6	1	0	0	0	0	0	0	0	1	2	0	0	0	0	0	1	0	0	3	1	0	0	0	5	18	0	2	1
12	1	4	4	3	1	1	0	3	3	3	11	3	3	0	3	3	0	0	3	0	15	0	0	0	0	3	0	0	0	3	6	0	3	0	0	0	0	0	3	0	4	3	3	0	16	48	1	1	2
12	2	4	3	2	0	2	3	3	3	2	13	0	0	1	2	0	2	1	0	1	7	0	0	0	0	0	0	0	0	0	0	0	0	0	0	0	0	0	0	0	0	3	0	3	6	26	0	1	1
11	1	4	1	1	3	1	0	0	3	3	10	3	3	3	0	3	3	0	0	3	18	0	0	0	0	3	3	0	0	0	6	3	0	3	0	0	0	0	0	3	0	0	0	0	9	43	0	1	1
12	1	4	0	4	3	1	0	1	3	3	11	3	3	3	0	3	3	0	0	0	15	0	0	0	0	0	3	0	0	0	3	3	0	3	0	0	0	0	0	3	0	0	0	0	9	38	0	1	2
12	1	4	0	2	0	0	0	0	1	1	2	0	0	0	0	0	0	0	0	0	0	0	0	0	0	0	0	0	0	0	0	0	0	0	0	0	0	0	0	0	0	0	0	0	0	2	0	1	1
13	1	4	1	1	0	0	0	0	0	1	1	1	1	0	0	0	0	1	0	1	4	0	0	0	0	0	0	0	0	0	0	2	0	0	0	0	0	0	0	0	0	0	0	0	2	7	0	2	1
13	1	2	1	1	0	0	0	0	0	0	0	2	3	3	0	0	2	3	0	0	13	0	0	0	0	0	0	0	0	0	0	0	0	1	0	0	0	0	0	0	0	0	0	0	1	14	1	1	1
12	1	4	0	0	0	1	0	0	1	0	2	0	0	0	0	0	1	0	0	0	1	1	0	0	0	0	1	0	0	0	2	1	0	0	0	0	0	0	0	0	0	0	0	0	1	6	0	1	1
12	1	4	0	0	0	1	0	1	1	0	3	0	0	0	0	0	1	0	1	1	3	2	0	0	0	0	0	0	0	0	2	1	0	0	0	0	0	0	0	0	0	0	0	0	1	9	2	1	1
11	1	3	1	1	0	2	0	0	1	1	4	0	3	3	3	3	2	3	3	3	23	3	0	0	0	0	1	3	0	0	7	3	0	3	0	0	0	0	2	1	0	0	0	0	9	43	0	1	1
12	2	4	1	0	3	3	0	0	3	0	9	3	0	0	0	0	0	0	0	0	3	3	0	0	0	0	0	0	0	0	3	0	0	0	0	0	0	0	0	0	0	0	0	0	0	15	0	1	1
12	2	4	0	0	1	0	0	0	1	0	2	1	0	0	1	0	0	1	0	1	4	1	0	0	0	0	1	0	0	0	2	0	0	0	0	0	0	0	0	0	0	0	0	0	0	8	0	1	1
11	2	4	1	0	3	3	0	0	3	1	10	3	0	0	0	0	0	0	0	0	3	0	0	0	0	0	0	0	0	0	0	1	0	0	0	0	0	0	0	0	0	0	0	0	1	14	0	1	1
12	2	4	0	0	1	0	3	0	0	0	4	1	0	0	1	0	0	1	0	1	4	0	0	0	0	1	1	0	0	0	2	0	0	0	0	0	0	0	0	0	0	0	0	0	0	10	1	1	1
12	2	2	2	0	0	0	0	0	0	0	0	0	0	0	0	0	0	0	0	0	0	0	0	0	0	0	0	0	0	0	0	0	0	0	0	0	0	0	0	0	0	0	0	0	0	0	0	1	1
12	2	4	2	0	0	0	0	0	0	1	1	0	0	0	1	0	0	0	0	1	2	0	0	0	0	0	0	0	0	0	0	0	0	0	0	0	0	0	0	0	0	0	0	0	0	3	0	1	1
12	2	4	1	0	0	0	0	0	1	0	1	0	0	0	0	0	0	0	0	0	0	0	0	0	0	0	0	0	0	0	0	0	0	0	0	0	0	0	0	0	0	0	0	0	0	1	1	1	1
12	2	3	2	0	0	0	0	0	0	0	0	0	0	0	0	0	0	0	0	0	0	0	0	0	0	0	0	0	0	0	0	0	0	0	0	0	0	0	0	0	0	0	0	0	0	0	1	1	1
12	2	3	2	0	0	0	0	0	0	0	0	0	0	0	0	0	0	0	0	0	0	0	0	0	0	0	0	0	0	0	0	0	0	0	0	0	0	0	0	0	0	0	0	0	0	0	0	1	1
12	2	4	2	0	0	0	0	0	0	0	0	0	0	0	0	0	0	0	0	0	0	0	0	0	0	0	0	0	0	0	0	0	0	0	0	0	0	0	0	0	0	0	0	0	0	0	0	2	1
12	1	3	0	1	2	1	2	1	1	1	8	0	0	1	0	0	2	0	0	2	5	0	1	1	2	1	1	0	1	0	7	2	0	0	0	0	1	1	1	1	0	1	1	0	8	28	0	1	1
12	1	2	1	0	0	1	0	1	1	0	3	0	0	0	0	0	1	0	0	2	3	0	2	0	0	0	0	2	0	0	4	0	0	0	0	0	0	0	3	0	0	0	0	0	3	13	1	1	1
12	1	3	2	0	2	0	0	0	3	1	6	0	0	2	1	2	3	2	1	2	13	0	0	0	2	1	1	2	0	0	6	0	0	0	0	0	0	0	0	0	0	0	0	0	0	25	0	1	1
12	1	4	2	0	0	0	0	1	0	0	1	0	0	0	0	0	0	0	0	0	0	0	0	0	0	0	0	0	0	0	0	0	0	0	0	0	0	0	0	0	0	0	0	0	0	1	0	2	1
12	1	2	2	0	0	0	0	3	3	0	6	0	0	0	0	0	0	0	0	0	0	0	0	0	0	0	0	0	0	0	0	0	0	0	0	0	0	0	0	0	0	0	0	0	0	6	0	1	1
12	1	3	3	1	3	0	0	3	2	0	8	0	0	1	0	0	0	0	0	1	2	3	1	1	0	0	0	1	0	0	6	0	0	0	0	0	0	1	0	0	0	0	0	0	1	17	0	2	1
12	1	4	2	2	3	0	0	0	2	0	5	0	0	0	0	0	0	0	0	0	0	0	0	0	0	0	0	0	0	0	0	0	0	0	0	0	0	0	0	0	0	0	0	0	0	5	2	1	1
12	2	3	1	0	0	0	0	0	0	0	0	0	0	0	0	0	0	0	0	0	0	0	0	0	0	0	0	0	0	0	0	0	0	0	0	0	0	0	0	0	0	0	0	0	0	0	1	1	1
12	2	4	2	0	0	0	0	0	0	0	0	0	0	0	0	0	0	0	0	0	0	0	0	0	0	0	0	0	0	0	0	0	0	0	0	0	0	0	0	0	0	0	0	0	0	0	0	1	1
11	2	3	1	1	1	2	0	0	1	0	4	2	0	0	0	0	0	0	0	0	2	0	0	0	0	0	0	0	0	0	0	0	0	0	0	0	0	0	0	0	0	0	0	0	0	6	1	1	1
12	2	4	2	1	0	2	0	0	2	0	4	0	0	0	2	0	0	0	0	3	5	1	0	2	0	1	0	0	0	0	4	0	0	0	0	0	0	0	0	0	0	0	0	0	0	13	0	1	1
12	2	2	2	2	3	3	3	3	3	2	17	2	2	3	2	2	0	2	2	3	18	3	2	0	0	0	2	2	2	0	11	3	2	0	0	0	0	0	0	0	3	0	0	0	8	54	0	2	1
12	2	4	2	3	0	0	0	0	3	0	3	3	0	0	0	0	0	0	0	2	5	0	0	0	0	2	0	0	0	0	2	3	0	0	0	0	0	3	0	0	0	0	0	0	6	16	0	1	1
12	2	2	2	1	0	0	0	2	0	0	2	2	0	0	0	0	0	0	0	0	2	0	0	0	0	0	0	0	0	0	0	0	0	0	0	0	0	0	0	0	0	0	0	0	0	4	0	1	1
12	2	4	2	3	0	0	0	0	2	0	2	2	0	0	0	0	0	0	0	0	2	0	0	0	0	0	0	0	0	0	0	0	0	0	0	0	0	0	0	0	0	0	0	0	0	4	0	1	1
13	2	4	2	1	3	0	0	1	2	0	6	3	2	2	0	1	1	1	1	1	12	0	0	0	0	0	1	1	0	0	2	0	0	0	0	0	0	0	0	0	0	0	0	0	0	20	1	1	1
11	2	4	1	0	3	0	0	0	1	0	4	3	0	0	0	1	0	0	1	1	6	0	0	0	0	0	1	1	0	0	2	0	0	0	0	0	0	0	0	0	0	0	0	0	0	12	0	1	1
13	2	3	2	0	1	0	0	0	1	0	2	0	0	0	0	0	1	0	0	1	2	0	0	0	0	0	1	0	0	0	1	0	0	0	0	0	0	0	0	0	0	0	0	0	0	5	2	1	1
13	2	4	2	0	1	0	0	0	1	0	2	2	1	0	0	0	0	0	0	1	4	0	1	0	1	0	1	0	0	0	3	0	0	0	0	0	0	0	0	1	0	0	0	0	1	10	0	1	1
11	1	4	2	1	1	2	0	0	1	0	4	0	0	0	1	0	1	0	0	3	5	1	0	0	0	0	1	0	0	0	2	0	1	0	0	0	0	0	0	1	0	0	0	0	2	13	0	2	1
12	1	3	2	1	3	1	3	0	3	0	10	0	0	0	0	0	0	0	0	3	3	0	0	0	0	0	0	0	0	0	0	0	0	0	0	0	0	0	0	0	0	0	0	0	0	13	0	1	1
13	1	4	1	0	3	2	3	2	2	2	14	3	0	0	1	0	0	1	0	1	6	0	0	0	1	0	0	0	1	0	2	1	0	0	0	0	0	0	0	0	0	0	0	0	1	23	0	1	1
12	1	2	2	2	3	0	0	0	2	0	5	0	0	0	0	0	0	0	0	0	0	0	0	0	0	0	0	0	0	0	0	0	0	0	0	0	0	0	0	0	0	0	0	0	0	5	0	1	1
12	1	2	3	4	3	0	0	0	2	0	5	0	0	0	0	0	0	0	0	0	0	0	0	0	0	0	0	0	0	0	0	0	0	0	0	0	0	0	0	0	0	0	0	0	0	5	1	2	1
11	1	2	1	1	0	4	1	0	0	0	5	0	0	0	0	0	0	0	0	0	0	4	0	0	0	2	4	0	0	0	10	0	0	0	0	0	0	0	0	0	1	0	0	0	1	16	0	1	1
11	1	2	2	0	0	0	0	1	2	0	3	0	0	0	1	0	1	0	0	0	2	1	0	0	1	0	1	0	0	0	3	0	0	0	0	0	0	0	0	0	0	1	0	0	1	9	0	1	1
12	1	3	3	1	1	4	2	1	1	3	12	2	1	1	0	1	0	4	2	0	11	4	3	3	0	0	4	3	3	3	23	3	0	2	2	0	0	3	2	2	0	3	0	0	17	63	0	1	2
12	1	2	4	2	0	0	1	4	3	2	10	1	0	2	0	2	2	0	0	0	7	4	0	3	4	4	3	0	3	2	23	2	2	1	0	0	1	0	0	0	0	1	0	2	9	49	0	1	1
12	1	4	3	0	0	0	0	0	2	0	2	0	1	0	0	1	0	1	0	0	3	3	0	2	0	2	2	0	0	0	9	0	0	0	2	0	0	0	0	0	0	0	0	0	2	16	0	1	1
11	1	4	3	0	0	2	2	2	3	0	9	0	3	0	1	0	2	2	0	0	8	3	0	2	0	2	2	0	2	2	13	0	0	0	2	0	0	2	0	0	2	2	0	0	8	38	1	1	1
12	1	3	2	0	0	0	0	2	2	0	4	0	0	0	0	0	0	0	0	0	0	2	2	2	2	2	2	0	2	2	16	0	0	0	2	0	0	1	0	0	0	0	0	2	5	25	1	2	1
13	1	4	2	1	1	0	0	0	2	0	3	0	0	0	0	0	0	0	0	1	1	2	0	0	0	0	0	0	0	0	2	0	0	0	0	0	0	0	0	0	0	0	0	0	0	6	1	2	1
12	1	2	2	1	2	1	0	3	3	0	9	0	0	0	2	0	0	0	0	1	3	1	0	0	1	0	0	0	0	1	3	0	0	0	0	0	0	0	0	0	0	0	0	0	0	15	0	2	1
13	1	4	3	0	0	1	0	1	1	0	3	0	0	0	0	0	0	0	0	0	0	0	0	0	0	0	0	0	0	0	0	0	0	0	0	0	0	0	0	0	0	1	0	0	1	4	0	2	1
12	1	4	0	4	0	0	0	0	2	0	2	0	0	0	0	0	0	0	0	0	0	0	0	0	0	0	0	0	0	0	0	0	0	0	0	0	0	0	0	0	0	0	0	0	0	2	1	2	1
13	1	3	3	0	1	1	0	3	3	0	8	0	0	1	0	0	0	1	0	0	2	1	1	0	0	1	0	0	0	0	3	0	0	1	0	0	1	0	0	0	0	0	0	1	3	16	0	1	1
12	1	3	2	0	0	0	1	0	1	0	2	0	0	0	0	0	0	0	0	0	0	1	0	0	0	1	1	0	0	0	3	0	0	0	0	0	0	0	3	0	0	0	0	0	3	8	0	1	1
12	2	3	3	0	1	1	0	0	1	0	3	0	0	0	0	0	0	0	0	1	1	0	0	0	0	1	0	1	0	0	2	0	0	0	0	0	0	0	0	0	0	0	0	0	0	6	0	2	1
11	2	4	3	0	1	1	0	0	1	0	3	0	0	0	0	0	0	0	0	1	1	0	0	0	0	1	0	1	0	0	2	0	0	0	0	0	0	0	0	0	0	0	0	0	0	6	0	1	1
13	1	3	2	1	2	2	1	2	3	0	10	0	0	2	2	0	0	1	0	2	7	1	2	0	0	0	0	1	2	1	7	0	1	1	1	1	0	0	0	0	1	0	0	1	6	30	0	1	1
12	2	3	3	1	3	3	0	1	3	0	10	0	0	0	1	0	0	0	0	1	2	1	0	0	0	0	0	0	1	0	2	0	0	0	0	0	0	0	0	0	0	0	0	1	1	15	0	1	1
13	2	3	2	1	1	1	0	0	1	0	3	0	0	0	0	0	0	0	0	0	0	0	0	0	0	0	0	0	1	0	1	0	0	0	0	0	0	0	0	0	0	0	1	0	1	5	2	1	1
13	1	3	2	0	0	1	4	0	0	0	5	0	0	0	0	0	0	0	0	0	0	0	0	0	0	0	0	0	0	0	0	0	0	0	0	0	0	0	0	0	0	0	0	0	0	5	2	2	1
12	1	2	2	1	0	0	3	0	3	0	6	0	2	2	2	0	0	0	0	0	6	0	0	2	0	0	0	3	0	0	5	0	0	0	0	0	0	0	0	2	0	0	0	0	2	19	0	1	1
12	1	3	1	1	0	0	3	0	2	0	5	0	2	0	2	0	0	0	0	0	4	0	0	0	0	0	0	0	0	0	0	0	0	0	0	0	0	0	0	0	0	0	0	0	0	9	1	1	1
13	1	4	3	1	0	0	0	3	3	0	6	0	0	0	3	3	0	0	0	0	6	0	0	0	0	0	0	0	0	0	0	0	0	0	0	0	0	0	0	0	0	0	0	0	0	12	1	1	1
11	1	3	2	1	0	0	0	3	3	1	7	0	0	0	3	0	0	0	0	3	6	0	0	0	0	0	0	0	0	0	0	0	0	0	0	0	0	0	0	0	0	0	0	0	0	13	0	1	1
12	1	4	2	1	0	0	0	3	3	0	6	0	0	0	3	0	0	0	0	3	6	0	0	0	0	0	0	0	0	0	0	0	0	0	0	0	0	0	0	0	0	0	0	0	0	12	1	1	1
12	2	4	3	0	2	3	0	0	4	0	9	0	2	0	0	0	0	2	0	1	5	0	0	0	2	0	2	0	3	0	7	0	0	0	0	0	0	0	0	0	0	0	0	1	1	22	1	2	1
11	2	4	1	0	0	0	0	1	1	0	2	0	0	0	0	0	0	0	0	1	1	0	0	0	0	0	0	0	1	0	1	0	0	0	0	0	0	0	0	0	0	1	0	0	1	5	0	1	1
13	2	3	1	0	0	0	0	1	1	0	2	0	0	0	0	0	0	0	0	1	1	0	0	0	0	0	0	1	0	0	1	0	0	0	0	0	0	0	0	0	0	0	0	0	0	4	0	1	1
11	2	3	1	0	0	0	0	0	1	0	1	0	0	0	0	0	0	0	0	1	1	0	0	0	0	0	0	1	0	0	1	0	0	0	0	0	0	0	0	0	0	0	0	0	0	3	0	1	1
11	2	4	1	0	0	0	0	0	2	0	2	0	0	0	0	0	0	0	0	1	1	0	0	0	0	0	1	1	0	1	3	0	0	0	0	0	0	0	0	0	1	0	0	1	2	8	1	1	1
11	2	3	1	0	0	0	0	0	1	0	1	0	0	0	0	0	0	0	0	1	1	1	0	0	1	1	1	1	1	1	7	0	0	0	0	0	0	0	0	0	1	0	0	1	2	11	0	1	1
11	2	4	1	0	0	0	0	0	1	0	1	0	1	0	0	0	0	0	0	1	2	1	0	0	1	1	1	1	1	1	7	0	0	0	0	0	0	0	0	0	1	0	0	1	2	12	0	1	1
11	2	3	1	0	0	0	1	0	1	0	2	0	0	0	0	0	0	0	0	1	1	0	0	0	1	0	0	0	1	1	3	0	0	0	0	0	0	0	0	0	0	0	0	0	0	6	0	1	1
11	2	4	0	4	0	0	0	0	1	0	1	2	0	0	0	0	0	0	0	1	3	0	0	0	0	0	0	0	0	0	0	0	0	0	0	0	0	0	0	0	0	0	0	0	0	4	0	1	1
11	2	3	0	4	0	0	0	0	1	0	1	2	0	0	0	0	0	0	0	1	3	0	0	0	0	0	0	0	0	0	0	0	0	0	0	0	0	0	0	0	0	0	0	0	0	4	1	1	1
11	2	3	3	1	3	3	0	1	3	0	10	0	0	0	1	1	0	0	0	1	3	1	0	0	1	0	0	0	1	0	3	0	0	0	0	0	0	0	0	0	0	0	0	1	1	17	1	1	1
12	1	3	1	1	2	0	0	0	2	3	7	0	1	0	2	0	0	1	0	4	8	1	0	0	0	0	0	0	1	1	3	0	0	0	0	0	0	0	0	0	0	0	0	0	0	18	0	1	1
13	1	3	2	1	2	1	1	0	1	0	5	0	0	0	0	0	1	1	0	1	3	1	0	0	0	0	0	0	1	0	2	1	0	0	0	0	0	0	0	0	0	0	0	0	1	11	0	1	1
12	1	4	1	0	0	1	1	2	2	1	7	1	0	0	1	1	2	2	0	2	9	2	0	0	0	2	1	0	2	2	9	0	1	2	0	2	2	1	0	2	0	0	1	2	13	38	0	1	1
13	1	4	2	0	2	0	0	0	3	0	5	0	0	0	0	0	1	1	0	1	3	1	0	0	0	0	0	0	1	0	2	1	0	0	0	0	2	2	0	0	0	0	1	0	6	16	0	1	1
13	1	4	2	1	2	2	1	2	3	0	10	0	4	1	2	1	0	1	2	2	13	4	2	2	3	2	1	0	1	2	17	1	1	1	2	1	3	3	2	1	1	3	1	1	21	61	0	1	1
13	1	4	2	1	2	1	1	2	3	2	11	0	0	2	1	1	0	2	0	1	7	1	2	0	1	0	0	0	0	1	5	0	0	1	1	0	0	0	1	0	0	0	0	1	4	27	0	1	1
13	1	3	3	1	1	1	0	4	2	0	8	0	4	0	2	0	0	3	1	0	10	2	3	3	2	1	1	0	2	4	18	0	0	1	3	2	3	2	0	4	2	1	3	2	23	59	1	2	1
13	1	4	2	2	3	2	1	3	3	0	12	2	1	3	2	2	0	0	1	3	14	1	0	0	2	2	3	2	2	0	12	0	0	0	2	0	0	1	0	0	0	0	0	0	3	41	2	1	1
13	1	4	2	2	3	2	1	3	4	0	13	2	1	3	2	2	2	3	1	3	19	1	3	0	2	2	3	2	2	0	15	0	0	0	2	0	3	1	0	2	3	0	0	0	11	58	0	1	1
12	2	3	2	0	0	0	1	1	2	0	4	0	0	3	2	0	0	0	0	3	8	0	2	0	0	3	3	0	2	2	12	0	0	0	2	3	0	0	0	2	0	0	0	0	7	31	0	1	1
13	2	3	2	0	0	0	0	1	2	0	3	0	0	0	1	1	0	0	0	0	2	0	2	2	0	2	2	0	2	2	12	0	0	0	2	2	0	2	2	0	0	0	0	0	8	25	0	1	1
13	1	2	4	4	3	4	0	1	4	0	12	1	1	3	3	1	1	1	3	4	18	1	1	4	3	1	2	3	1	2	18	3	2	4	2	2	3	3	2	2	3	3	3	2	34	82	2	1	1
13	1	3	2	2	0	0	0	1	2	0	3	3	0	0	2	0	0	1	0	3	9	0	0	0	0	0	0	3	0	0	3	0	0	1	0	0	0	1	0	1	0	0	0	3	6	21	2	1	1
13	1	4	0	2	0	0	0	1	2	2	5	0	0	0	0	0	0	0	0	0	0	0	0	0	0	0	0	0	0	0	0	0	0	0	0	0	1	1	0	1	0	0	1	0	4	9	0	1	1
13	1	3	2	2	2	3	0	1	2	2	10	0	3	0	2	0	0	0	0	2	7	0	0	2	3	2	3	2	2	3	17	0	0	0	0	0	1	2	0	1	2	2	2	1	11	45	0	1	1
13	1	2	4	4	4	4	0	1	3	3	15	3	2	3	4	3	2	3	1	3	24	4	0	4	4	4	3	3	3	3	28	1	2	2	1	3	2	2	0	3	2	1	0	2	21	88	0	1	1
12	1	2	3	0	3	1	0	1	3	0	8	2	1	0	3	0	1	0	0	3	10	2	2	4	4	3	3	3	2	4	27	0	1	3	3	0	3	3	2	2	4	3	0	3	27	72	0	2	1
13	1	3	4	2	3	3	0	1	3	2	12	0	2	2	3	0	2	3	0	2	14	3	0	2	3	1	3	2	2	3	19	0	1	0	0	2	0	1	0	2	2	2	0	2	12	57	1	2	1
12	1	3	3	3	3	2	0	3	3	1	12	0	3	3	2	3	4	2	1	2	20	3	2	0	3	2	3	2	4	3	22	1	3	3	4	2	3	3	0	3	2	4	2	4	34	88	0	1	1
12	1	3	3	3	3	2	1	3	3	1	13	0	3	3	2	2	4	2	2	2	20	3	1	1	3	2	3	2	3	4	22	1	2	3	4	2	3	3	1	3	3	4	0	4	33	88	0	2	1
12	1	4	3	0	0	1	2	0	3	1	7	0	1	0	1	1	0	0	2	1	6	0	1	1	2	3	0	1	1	3	12	0	0	1	0	1	0	0	0	0	0	0	0	1	3	28	1	1	1
13	1	4	1	3	2	1	1	3	0	0	7	0	1	0	1	2	0	0	3	1	8	2	0	1	2	3	4	2	0	3	17	1	0	1	0	0	0	1	2	1	0	0	0	0	6	38	2	1	1
13	1	3	3	1	0	1	0	0	2	1	4	0	1	0	0	0	0	0	0	1	2	1	2	0	1	0	0	0	0	1	5	0	0	0	0	0	0	0	0	0	0	1	0	0	1	12	0	2	1
12	1	2	2	1	1	0	3	3	1	0	8	0	0	0	0	0	2	0	0	2	4	0	2	0	0	0	0	0	0	0	2	0	0	0	0	0	0	0	0	0	0	0	0	0	0	14	0	1	1
13	1	3	4	0	3	3	3	2	2	0	13	0	2	4	0	0	1	3	0	3	13	3	3	3	3	4	4	0	3	3	26	0	0	0	0	0	2	2	0	0	0	0	2	0	6	58	0	1	1
12	1	3	4	0	4	3	3	4	4	0	18	3	2	4	4	1	0	3	4	3	24	3	3	4	3	2	4	3	3	3	28	0	2	0	2	0	2	2	3	2	1	2	1	3	20	90	0	1	1
12	1	3	0	0	0	1	0	0	2	0	3	0	2	0	0	2	0	0	0	3	7	0	0	0	0	0	0	0	0	0	0	0	0	0	0	0	0	2	0	0	0	0	0	3	5	15	0	1	1
13	1	4	0	1	3	2	0	0	3	0	8	0	0	0	2	0	1	0	2	1	6	2	0	0	0	1	0	0	0	0	3	0	0	0	1	0	0	0	0	0	0	0	0	0	1	18	1	1	1
13	1	3	2	1	0	1	0	2	2	1	6	0	0	0	2	0	1	0	0	1	4	0	0	0	0	0	0	0	0	0	0	0	0	0	0	0	0	0	0	0	0	0	0	0	0	10	0	1	1
13	1	4	2	1	0	2	2	2	2	0	8	0	0	0	0	0	0	0	0	2	2	3	0	0	3	0	0	0	0	0	6	3	0	0	0	0	0	0	0	0	0	0	0	3	6	22	2	1	1
12	1	4	2	1	0	2	2	2	2	0	8	0	0	0	0	0	0	0	0	2	2	2	0	0	3	0	0	0	0	0	5	0	0	0	0	0	0	0	0	0	0	0	0	0	0	15	2	1	1
11	1	3	2	1	2	2	1	2	2	0	9	0	0	0	0	0	0	1	0	2	3	3	0	0	3	0	0	0	0	0	6	0	0	0	0	0	0	0	0	0	0	0	0	3	3	21	0	1	1
14	1	3	1	1	1	1	3	1	2	0	8	0	1	1	1	1	0	1	1	2	8	1	1	2	1	1	0	0	1	2	9	1	0	0	1	0	0	1	0	0	1	1	1	0	6	31	1	1	1
13	1	2	1	1	2	0	0	0	2	3	7	0	1	0	2	0	0	1	0	4	8	1	0	0	0	0	0	0	1	1	3	0	0	0	0	0	0	0	0	0	0	0	0	0	0	18	0	2	1
12	2	3	3	0	0	1	2	4	2	0	9	0	1	0	0	0	0	0	0	1	2	1	2	0	3	3	3	0	0	3	15	0	0	0	0	0	1	3	0	0	0	3	0	3	10	36	0	1	1
13	2	3	3	1	3	0	2	4	3	0	12	0	0	2	0	0	0	1	0	2	5	3	3	3	3	3	4	0	3	3	25	0	1	0	2	0	3	4	0	3	0	3	3	3	22	64	0	1	2
12	2	4	3	0	1	0	0	0	4	3	8	0	0	0	3	1	0	1	0	2	7	3	3	0	3	3	3	0	2	3	20	0	0	0	0	0	0	2	0	1	0	3	1	2	9	44	0	1	1
11	2	3	3	1	1	2	0	0	4	0	7	0	2	0	0	0	0	0	0	2	4	3	3	0	1	2	3	0	0	0	12	0	0	0	0	0	0	0	0	0	0	0	0	0	0	23	0	1	1
11	2	4	3	1	1	2	0	0	3	3	9	0	0	0	3	0	0	0	0	0	3	0	0	0	0	0	0	0	0	0	0	0	0	0	0	0	0	0	0	0	0	0	0	0	0	12	1	1	1
13	2	4	0	0	0	0	0	0	3	3	6	0	0	0	3	0	0	0	0	3	6	0	0	0	0	0	0	0	0	0	0	0	0	0	0	0	0	0	0	0	0	3	0	0	3	15	0	1	1
13	2	3	0	0	0	3	0	0	3	3	9	0	0	0	3	0	0	0	0	3	6	0	0	0	0	0	0	0	0	0	0	0	0	0	0	0	0	0	0	0	0	0	0	0	0	15	0	1	1
11	2	3	0	0	0	3	0	0	3	0	6	0	0	0	3	0	0	0	0	0	3	0	0	0	0	0	0	0	0	0	0	0	0	0	0	0	0	0	0	0	0	0	0	0	0	9	0	1	1
13	1	2	1	0	0	3	0	0	3	2	8	2	0	0	0	0	1	0	0	0	3	2	0	0	0	0	0	4	0	0	6	0	4	0	0	0	0	0	0	0	0	0	0	0	4	21	2	1	1
13	1	4	4	4	2	3	0	4	3	3	15	0	2	4	0	0	2	3	0	3	14	4	0	4	2	4	3	4	4	4	29	0	4	2	4	4	4	4	0	4	4	4	4	2	40	98	2	1	1
13	2	4	1	0	0	2	0	0	2	0	4	0	0	0	0	0	2	0	0	2	4	0	0	2	2	2	2	1	1	2	12	0	0	0	0	0	0	0	0	0	2	0	0	0	2	22	0	1	1
13	2	3	1	0	3	0	0	0	2	0	5	0	3	0	2	3	0	0	0	3	11	2	0	0	2	0	2	0	0	2	8	0	0	0	0	0	0	0	0	0	0	0	0	0	0	24	0	1	1
13	2	4	3	0	0	0	0	0	2	0	2	0	3	0	0	0	3	0	0	2	8	0	0	0	2	0	0	0	0	0	2	0	0	0	0	0	0	0	0	0	0	0	0	0	0	12	0	1	1
13	2	4	3	1	1	3	3	0	2	0	9	0	2	1	0	2	0	2	0	2	9	2	2	1	3	3	3	2	0	2	18	0	0	3	3	0	0	3	0	0	0	0	0	0	9	45	1	1	1
13	2	3	3	1	2	1	0	3	3	0	9	0	3	0	0	0	3	2	0	3	11	2	0	2	3	2	3	0	2	3	17	0	0	0	0	0	3	2	0	0	0	0	0	3	8	45	2	2	1
13	2	2	1	1	1	1	1	0	2	0	5	0	2	0	1	0	3	0	0	3	9	0	0	0	3	0	0	0	3	0	6	0	0	0	0	0	0	0	0	0	0	0	0	0	0	20	0	1	1
12	2	3	2	0	2	2	1	1	3	0	9	0	3	0	0	0	3	0	0	3	9	0	0	1	0	0	0	0	0	1	2	0	0	0	0	0	0	1	0	0	0	0	0	0	1	21	0	1	1
13	2	3	3	0	2	2	0	3	4	1	12	0	3	0	0	0	3	0	0	3	9	0	1	1	0	0	1	0	2	3	8	0	0	0	0	0	1	2	0	0	0	0	0	3	6	35	1	1	2
13	2	3	4	0	2	2	0	3	4	1	12	0	3	1	0	0	3	0	0	1	8	0	1	1	0	0	1	0	2	3	8	0	0	0	1	0	1	2	0	0	0	0	0	2	6	34	1	1	2
13	2	3	3	1	1	3	1	0	2	0	7	0	2	0	0	2	0	2	0	2	8	2	2	0	0	2	3	0	0	0	9	0	0	0	3	0	0	2	0	0	0	0	0	0	5	29	1	1	1
12	2	3	3	1	1	3	0	1	2	0	7	0	2	0	0	1	0	2	0	2	7	2	2	2	0	0	3	0	0	0	9	0	0	0	3	0	0	2	0	0	0	0	0	0	5	28	0	1	1
12	2	4	2	1	1	0	0	0	2	3	6	0	2	0	0	0	0	0	0	1	3	0	2	0	0	0	3	0	0	3	8	0	0	0	0	0	0	3	0	0	0	0	0	0	3	20	0	1	1
12	1	4	1	0	0	1	0	0	1	0	2	1	0	0	1	0	1	0	0	1	4	0	0	0	0	1	0	0	0	0	1	0	0	0	0	0	0	0	0	0	0	0	0	0	0	7	0	1	1
13	1	3	2	1	1	0	0	1	1	0	3	0	0	0	0	0	0	0	0	1	1	0	0	0	0	0	0	0	0	0	0	0	0	0	0	0	0	0	0	0	0	0	0	0	0	4	2	1	1
12	1	2	2	0	0	0	0	0	1	0	1	1	0	0	0	0	0	0	0	1	2	0	0	0	0	0	0	0	0	0	0	0	0	0	0	0	0	0	0	0	0	0	0	0	0	3	1	1	1
12	1	4	2	0	0	0	0	0	1	0	1	2	0	0	0	0	0	0	0	2	4	1	0	0	0	0	0	0	0	0	1	0	0	0	0	0	0	0	0	0	0	0	0	0	0	6	1	1	1
13	1	2	2	2	1	1	0	0	1	1	4	1	1	0	0	1	0	0	0	0	3	0	0	0	0	0	0	0	0	0	0	0	0	0	0	0	0	0	0	0	0	0	0	0	0	7	1	2	1
13	1	3	3	1	1	0	0	1	1	0	3	0	0	0	0	0	0	0	0	0	0	1	0	0	0	0	1	0	0	0	2	0	0	0	0	0	0	0	0	0	0	0	0	0	0	5	0	1	1
13	1	3	0	1	0	0	1	0	2	0	3	0	1	0	1	0	0	0	0	1	3	0	0	0	0	0	0	0	0	0	0	0	0	0	0	0	0	0	0	0	0	0	0	0	0	6	1	2	1
13	2	3	3	2	3	3	0	3	0	0	9	0	2	0	2	0	0	0	0	1	5	0	0	0	1	0	0	1	0	1	3	0	0	0	0	0	0	0	0	0	0	0	0	0	0	17	1	1	1
12	2	3	2	2	0	0	0	0	0	0	0	0	3	0	0	0	0	0	0	0	3	0	0	0	0	0	0	0	0	0	0	0	0	0	0	0	0	0	0	0	0	0	0	0	0	3	0	1	1
13	2	4	2	1	0	0	0	0	0	0	0	1	0	0	0	0	0	0	0	0	1	0	0	0	0	0	0	0	0	0	0	0	0	0	0	0	0	0	0	0	0	0	0	0	0	1	1	1	1
12	2	3	2	0	0	0	0	0	1	0	1	0	0	0	0	0	0	0	0	0	0	0	0	0	0	0	0	0	0	0	0	0	0	0	0	0	0	0	0	0	0	0	0	0	0	1	0	1	1
13	2	3	1	2	1	0	0	1	2	0	4	0	0	1	0	0	0	0	0	1	2	0	0	0	0	0	0	0	0	0	0	0	0	0	0	0	0	0	0	0	0	0	0	0	0	6	0	1	1
13	2	3	2	2	0	1	0	0	0	0	1	1	0	0	0	0	0	0	0	0	1	0	0	0	0	0	0	0	0	0	0	0	0	0	0	0	0	0	0	0	0	0	0	0	0	2	1	1	1
12	2	3	2	1	0	0	0	0	1	0	1	0	0	0	1	0	0	0	0	0	1	0	0	0	0	0	0	0	0	0	0	0	0	0	0	0	0	0	0	0	0	0	0	0	0	2	0	1	1
12	2	2	2	1	2	0	0	3	0	0	5	2	0	0	2	0	3	0	0	0	7	0	0	0	0	0	0	0	0	0	0	0	2	0	0	0	0	0	0	0	0	0	0	0	2	14	0	1	1
13	2	4	2	2	0	0	0	0	1	0	1	0	1	0	0	0	0	0	0	0	1	0	0	0	0	0	0	0	0	0	0	0	0	0	0	0	0	0	0	0	0	0	0	0	0	2	0	2	1
12	2	2	1	0	0	0	0	0	0	0	0	1	0	0	0	0	0	0	0	0	1	0	0	0	0	0	0	0	0	0	0	0	0	0	0	0	0	0	0	0	0	0	0	0	0	1	0	1	1
12	2	4	1	0	0	1	0	0	0	0	1	1	1	0	0	0	0	0	0	0	2	0	0	0	0	0	0	0	0	0	0	0	0	0	0	0	0	0	0	0	0	0	0	0	0	3	1	1	1
12	2	3	1	0	0	0	0	0	1	0	1	1	0	1	0	0	0	0	0	0	2	0	0	0	0	0	0	0	0	0	0	0	0	0	0	0	0	0	0	0	0	0	0	0	0	3	0	1	1
11	2	3	1	0	0	0	0	0	0	0	0	0	0	0	0	0	0	0	0	0	0	0	0	0	0	0	0	0	0	0	0	0	0	0	0	0	0	0	0	0	0	0	0	0	0	0	0	1	1
11	2	3	2	0	0	2	0	0	0	0	2	0	0	0	0	0	2	0	0	0	2	0	0	0	0	0	0	0	0	0	0	0	0	0	0	0	0	0	0	0	0	0	0	1	1	5	0	1	1
12	2	3	1	0	0	0	1	0	0	0	1	0	0	0	0	0	0	0	0	0	0	0	0	0	0	0	0	0	0	0	0	0	0	0	0	0	0	0	0	0	0	0	0	0	0	1	0	1	1
12	2	3	1	0	0	1	0	0	0	0	1	0	1	1	0	0	0	0	0	0	2	0	0	0	0	0	0	0	0	0	0	0	0	0	0	0	0	0	0	0	0	0	0	0	0	3	1	1	1
12	2	4	2	1	0	0	0	0	1	0	1	0	1	0	1	0	0	0	0	0	2	0	0	0	0	0	0	0	0	0	0	0	0	0	0	0	0	0	0	0	0	0	0	0	0	3	0	1	1
11	1	3	2	1	3	0	0	3	2	0	8	0	3	3	0	0	3	3	0	3	15	2	0	0	0	1	1	0	0	2	6	0	3	0	0	0	3	2	0	0	3	2	0	3	16	45	0	1	1
11	1	3	2	0	0	3	0	3	3	3	12	3	0	0	3	0	0	0	0	0	6	0	0	0	0	0	0	0	0	0	0	1	0	0	0	0	0	0	0	0	0	0	0	0	1	19	0	1	2
11	1	4	2	0	0	3	0	0	3	0	6	0	0	0	2	0	0	0	0	0	2	0	0	0	0	0	0	0	0	0	0	0	0	0	0	0	0	0	0	0	0	0	0	0	0	8	0	1	1
12	1	3	2	0	0	0	0	0	1	1	2	1	0	0	0	0	0	0	0	0	1	0	0	0	0	0	0	0	0	0	0	0	0	0	0	0	0	0	0	0	0	0	0	0	0	3	0	1	1
12	1	2	2	1	1	0	0	0	1	0	2	2	0	0	0	0	0	0	0	0	2	0	0	0	0	0	0	0	0	0	0	0	0	0	0	0	0	0	0	0	0	0	0	0	0	4	0	1	1
11	1	2	3	1	1	0	0	0	1	0	2	0	1	0	1	0	0	1	0	2	5	1	1	0	1	1	1	1	0	0	6	0	0	0	0	0	0	0	1	0	0	0	0	0	1	14	0	1	1
13	1	4	1	3	0	1	0	0	1	0	2	0	0	1	1	0	1	0	0	0	3	0	0	0	0	0	0	0	0	0	0	1	2	0	1	0	0	1	0	0	0	0	0	0	5	10	1	1	2
13	2	3	1	0	0	0	1	0	0	0	1	0	0	0	0	0	0	0	0	0	0	0	0	0	0	0	0	0	0	0	0	0	0	0	0	0	0	0	0	0	0	0	0	0	0	1	1	1	1
13	2	4	1	0	0	0	1	0	0	0	1	0	0	0	0	0	0	0	0	1	1	0	0	0	0	0	0	0	0	0	0	0	0	0	0	0	0	0	0	0	0	0	0	0	0	2	2	1	1
13	2	3	1	0	0	0	0	0	1	0	1	0	1	0	0	0	0	0	0	0	1	0	0	0	0	0	0	0	0	0	0	0	0	0	0	0	0	0	0	0	0	0	0	0	0	2	0	1	1
13	2	3	1	0	0	0	1	0	1	0	2	0	1	1	0	0	0	0	0	0	2	0	0	0	0	0	0	0	0	0	0	0	1	0	0	0	0	0	0	0	0	0	0	0	1	5	1	1	1
12	2	3	1	0	0	1	0	0	2	0	3	1	1	2	0	0	0	0	0	0	4	0	0	0	0	0	0	0	0	0	0	0	0	0	0	0	0	0	0	0	0	0	0	0	0	7	1	1	1
13	2	3	2	2	0	0	0	0	0	2	2	2	0	0	0	0	0	0	0	2	4	0	1	0	0	0	0	3	0	0	4	0	0	0	0	0	0	0	0	0	0	0	0	0	0	10	1	2	1
12	2	2	2	3	1	1	0	0	0	0	2	2	0	0	0	0	0	0	0	0	2	3	1	0	0	0	0	0	1	0	5	0	0	0	0	0	0	0	0	0	0	0	0	1	1	10	0	2	1
13	1	4	3	4	0	1	0	0	2	0	3	0	0	0	0	0	0	0	0	1	1	2	1	0	0	1	1	0	1	1	7	0	0	0	0	0	0	0	0	0	0	0	0	0	0	11	1	1	1
13	2	2	2	2	0	1	0	0	1	0	2	2	0	0	0	0	0	0	0	0	2	0	0	0	0	0	0	0	0	0	0	0	0	0	0	0	0	0	0	0	0	0	0	0	0	4	0	1	1
13	1	4	3	1	0	1	0	0	1	0	2	0	1	1	2	0	0	4	0	0	8	0	2	1	0	2	2	0	2	3	12	0	1	0	0	0	1	0	0	0	1	0	0	0	3	25	0	1	1
12	1	3	3	1	0	0	0	0	1	0	1	3	1	0	1	1	0	0	0	1	7	2	0	0	0	2	2	0	2	2	10	0	0	0	0	0	0	0	0	0	0	0	0	0	0	18	1	1	1
13	1	3	2	2	2	0	0	0	4	0	6	0	1	0	1	0	1	0	0	1	4	2	1	0	1	0	0	0	1	0	5	0	1	0	1	0	0	1	0	0	0	0	0	0	3	18	0	1	1
12	1	3	3	1	0	0	0	0	0	0	0	0	1	0	0	0	0	0	0	1	2	0	0	0	0	0	0	0	0	0	0	1	0	0	0	0	0	0	0	0	0	0	0	1	2	4	0	1	1
12	1	4	3	2	0	1	0	0	4	0	5	0	1	0	2	0	0	0	0	1	4	1	1	0	0	1	1	1	1	1	7	0	0	0	0	0	0	0	0	0	0	0	0	0	0	16	0	1	1
12	1	3	3	0	0	0	0	0	2	0	2	0	0	0	0	0	0	0	0	2	2	0	0	0	0	0	0	0	0	0	0	0	0	0	0	0	0	0	0	0	0	0	0	0	0	4	0	1	1
13	1	3	3	0	0	0	0	0	2	0	2	0	0	0	0	0	0	0	0	0	0	0	0	0	0	0	0	0	0	0	0	0	0	0	0	0	0	0	0	0	0	0	0	0	0	2	0	1	1
13	1	3	1	1	2	3	3	0	4	0	12	0	3	0	2	0	0	3	1	0	9	0	0	0	2	0	0	1	0	0	3	0	3	2	2	0	0	0	3	0	0	0	0	0	10	34	0	1	1
12	1	3	4	1	1	1	2	1	2	0	7	0	0	0	2	0	0	0	0	1	3	2	0	1	0	1	1	0	1	1	7	0	0	0	0	0	0	0	0	0	0	0	0	1	1	18	0	1	1
13	1	4	3	0	0	0	0	0	1	0	1	0	0	1	0	0	0	0	0	0	1	0	0	0	0	0	0	0	0	0	0	0	0	0	0	0	0	0	0	0	0	1	0	1	2	4	1	2	1
13	1	2	0	0	1	1	0	0	1	0	3	0	1	0	2	0	0	0	0	1	4	2	0	0	0	0	0	0	0	0	2	0	1	0	0	0	0	0	0	0	0	0	0	0	1	10	0	1	1
11	2	3	2	1	0	0	0	0	0	0	0	0	1	0	0	0	0	0	0	0	1	2	1	0	0	0	1	0	0	0	4	2	0	0	0	0	0	0	1	0	0	0	0	0	3	8	1	1	1
11	2	4	2	1	0	3	0	0	1	0	4	2	0	0	0	0	0	0	0	0	2	0	0	0	0	0	0	0	0	0	0	0	0	0	0	0	0	0	0	0	0	0	0	1	1	7	0	1	1
13	2	3	3	2	2	3	0	0	2	0	7	0	4	0	0	0	0	1	0	0	5	1	0	0	0	0	0	0	0	1	2	0	0	0	0	0	0	0	0	0	0	0	0	1	1	15	0	1	1
11	2	3	2	2	3	3	0	0	0	0	6	0	3	0	0	0	0	3	0	0	6	0	0	0	0	0	0	0	0	0	0	0	0	0	0	0	0	0	0	0	0	0	0	0	0	12	0	1	1
11	2	4	1	2	0	3	0	3	0	0	6	0	0	3	0	0	0	0	0	0	3	0	0	0	0	0	0	0	0	0	0	0	0	0	0	0	0	0	0	0	0	0	0	0	0	9	0	1	1
12	2	3	1	1	1	3	0	0	3	0	7	0	0	0	2	3	0	0	0	0	5	0	0	0	0	0	0	0	0	0	0	3	0	0	0	0	0	0	0	0	0	0	0	0	3	15	0	1	1
12	2	3	2	2	3	0	0	3	4	0	10	0	3	3	0	0	0	3	0	0	9	0	0	0	0	0	0	3	0	0	3	1	0	0	0	0	0	0	0	0	0	0	0	0	1	23	0	1	1
11	1	3	3	2	1	0	0	2	0	0	3	0	0	0	0	0	0	0	0	1	1	0	0	0	0	0	0	0	0	1	1	3	0	0	0	0	0	0	0	0	0	0	0	0	3	8	0	1	1
12	1	3	3	0	1	0	0	0	1	0	2	4	0	3	0	0	0	0	0	0	7	0	0	0	0	0	0	0	0	0	0	0	0	0	0	0	0	0	1	0	0	0	0	0	1	10	0	2	1
12	1	3	3	1	0	0	0	0	0	0	0	3	0	0	0	0	0	0	0	0	3	0	0	0	0	0	0	0	0	0	0	0	0	0	0	0	0	0	0	0	0	0	0	0	0	3	0	2	1
13	1	3	3	2	0	0	1	0	1	0	2	0	0	0	0	0	0	0	0	0	0	0	0	0	0	0	0	0	0	0	0	0	0	0	0	0	0	0	0	0	0	0	0	0	0	2	0	2	1
12	1	3	3	2	0	0	0	0	0	0	0	0	0	0	0	0	0	0	0	0	0	0	0	0	0	0	0	0	0	0	0	0	0	0	0	0	0	0	0	0	0	0	0	0	0	0	0	1	1
13	2	2	2	2	0	0	0	0	1	0	1	2	0	0	0	0	0	0	0	0	2	0	0	1	0	0	0	0	0	0	1	0	0	0	0	0	0	0	0	0	0	0	0	0	0	4	2	1	1
13	2	3	2	2	0	1	3	0	1	0	5	2	0	0	0	0	0	0	0	0	2	0	0	0	0	0	0	0	0	0	0	0	0	0	0	0	0	0	0	0	0	0	0	0	0	7	0	1	1
12	1	2	3	1	1	0	0	1	1	0	3	1	0	0	1	0	0	1	1	1	5	1	1	0	0	0	0	0	0	0	2	1	0	0	1	0	0	0	0	0	1	0	0	0	3	13	0	1	2
13	1	4	3	1	0	1	0	0	1	0	2	0	0	0	0	0	0	0	0	0	0	0	0	0	0	0	0	0	0	0	0	0	0	0	0	0	0	0	0	0	0	0	0	0	0	2	0	1	1
12	1	4	1	1	0	0	0	1	1	1	3	0	0	0	0	0	0	0	0	1	1	0	0	0	0	0	0	0	0	0	0	0	0	0	0	0	0	0	0	0	0	0	0	0	0	4	0	1	1
13	1	4	2	1	0	0	0	0	3	0	3	0	0	0	0	0	3	0	0	3	6	0	0	0	0	0	0	0	0	0	0	0	3	0	0	0	0	0	0	0	0	0	0	0	3	12	1	1	1
12	1	3	4	1	1	4	0	1	2	0	8	1	0	0	0	0	0	1	2	0	4	2	0	2	0	0	3	0	1	2	10	1	3	0	0	0	0	0	0	1	0	1	0	0	6	28	2	2	2
11	1	4	3	1	0	0	0	0	1	0	1	3	0	0	0	0	0	0	0	0	3	0	0	0	0	0	0	0	0	0	0	0	0	0	0	0	0	0	0	0	0	0	0	0	0	4	0	1	1
13	1	3	3	2	0	0	0	0	2	3	5	0	0	0	0	0	2	0	0	0	2	0	0	0	0	0	1	0	0	0	1	0	0	0	0	0	0	0	0	0	0	0	0	0	0	8	1	1	1
13	1	4	2	1	0	3	0	0	0	0	3	0	0	3	2	0	3	0	3	0	11	0	0	0	0	0	0	0	0	0	0	0	3	0	0	0	0	0	0	0	0	0	0	0	3	17	0	1	1
13	1	4	3	2	0	0	0	0	1	0	1	0	0	0	0	0	0	0	0	0	0	0	0	0	0	0	0	0	0	0	0	0	0	0	0	0	0	0	0	0	0	0	0	0	0	1	2	1	1
13	1	3	3	1	0	0	0	0	0	0	0	0	0	0	0	0	0	0	0	0	0	0	0	0	0	0	0	0	0	0	0	0	0	0	0	0	0	0	0	0	0	0	0	0	0	0	0	1	1
13	1	4	3	2	0	0	0	3	0	0	3	0	0	0	0	0	0	0	0	0	0	0	0	0	0	0	0	0	0	0	0	0	0	0	0	0	0	0	0	0	0	0	0	0	0	3	1	2	1
13	1	4	2	2	1	0	0	1	1	0	3	0	0	1	0	0	0	1	0	0	2	0	0	0	0	0	0	0	0	0	0	0	0	0	0	0	0	0	0	0	0	0	0	0	0	5	0	1	1
13	1	4	2	1	0	0	0	0	3	0	3	0	0	2	2	0	3	0	0	3	10	0	0	0	0	0	0	0	0	0	0	0	0	0	0	0	0	0	0	0	0	0	0	0	0	13	0	1	1
13	1	4	2	0	0	0	0	0	2	0	2	0	0	0	0	0	0	0	0	2	2	0	0	0	0	0	0	0	0	0	0	0	0	0	0	0	0	0	0	0	0	0	0	0	0	4	0	2	1
13	1	4	2	1	0	0	3	0	3	0	6	0	0	0	2	0	3	0	0	3	8	0	0	0	0	0	0	0	0	0	0	0	3	0	0	0	0	0	0	0	0	0	0	0	3	17	1	1	1
13	1	4	3	2	0	2	0	1	2	0	5	3	1	0	0	0	0	1	0	2	7	2	0	2	0	0	0	0	2	2	8	0	0	0	0	0	0	0	0	0	0	0	0	0	0	20	1	2	2
14	1	3	1	1	0	0	0	0	3	0	3	0	0	2	2	0	3	0	0	3	10	0	0	0	0	0	0	0	0	0	0	0	0	0	0	0	0	0	0	0	0	0	0	0	0	13	1	2	1
13	1	5	2	1	0	3	0	0	0	0	3	0	0	3	2	0	3	0	3	0	11	0	0	0	0	0	0	0	0	0	0	0	3	0	0	0	0	0	0	0	0	0	0	0	3	17	0	1	1
13	1	4	2	1	0	3	0	0	3	0	6	0	0	0	2	0	3	0	0	3	8	0	0	0	0	0	0	0	0	0	0	0	3	0	0	0	0	0	0	0	0	0	0	0	3	17	1	1	1
11	2	4	2	1	0	3	3	0	2	3	11	0	0	0	0	0	0	0	0	2	2	0	0	0	0	0	0	0	0	0	0	0	3	1	2	0	0	0	0	0	0	0	0	0	6	19	0	1	1
12	2	4	2	0	0	2	0	0	2	0	4	0	2	1	0	0	0	1	2	2	8	0	0	0	0	0	0	0	0	0	0	0	0	0	0	0	0	0	0	0	0	0	0	0	0	12	1	2	1
11	1	4	3	1	0	1	0	0	2	1	4	1	0	0	1	1	0	1	0	0	4	0	0	0	0	0	0	0	0	0	0	0	0	1	0	0	0	0	0	0	0	0	0	0	1	9	0	1	1
11	1	4	3	3	1	0	0	0	1	0	2	0	4	1	4	0	0	2	0	2	13	4	4	4	4	4	0	1	0	4	25	2	0	0	4	4	4	4	0	1	4	4	0	4	31	71	0	2	2
12	1	3	1	0	1	0	0	0	1	0	2	0	0	0	1	0	0	0	0	0	1	0	0	0	0	0	0	0	0	0	0	0	0	0	0	0	0	0	0	0	0	0	0	0	0	3	0	1	1
13	1	3	3	1	2	3	0	0	3	0	8	0	0	0	0	0	0	3	0	0	3	0	3	0	0	0	0	0	0	0	3	0	0	0	0	0	0	0	0	3	0	0	0	0	3	17	2	2
12	1	4	4	1	1	1	2	0	3	0	7	3	0	1	0	1	2	0	0	2	9	1	0	1	0	0	1	0	1	1	5	0	0	0	0	0	0	0	0	0	1	1	0	1	3	24	0	2	1
13	1	3	4	0	3	0	1	0	0	0	4	3	0	0	2	1	2	0	3	1	12	3	0	1	0	0	0	0	0	1	5	0	0	0	0	0	0	0	0	0	0	0	0	1	1	22	0	1	1
12	1	4	2	0	3	0	0	1	1	0	5	3	0	0	1	0	1	0	0	1	6	2	1	0	0	1	3	0	0	0	7	0	0	0	0	0	0	0	0	1	0	0	0	1	2	20	0	1	1
12	1	3	2	1	3	0	0	0	0	0	3	3	0	0	0	0	0	0	0	3	6	2	0	0	0	0	3	0	0	0	5	0	0	0	0	0	0	0	0	0	0	0	0	0	0	14	1	1	1
13	1	4	2	1	3	0	1	0	1	0	5	0	0	0	2	0	0	1	0	2	5	0	0	0	0	0	1	0	0	0	1	0	1	0	0	0	0	0	0	0	0	0	0	0	1	12	0	1	1
12	1	3	2	4	4	2	3	1	2	1	13	1	2	0	1	0	0	1	0	2	7	1	0	2	2	1	0	2	0	1	9	0	1	0	0	0	0	1	0	0	1	1	0	1	5	34	1	1	1
12	1	4	4	0	1	1	0	0	1	0	3	0	0	0	0	0	0	0	0	0	0	2	0	0	0	0	0	0	0	0	2	0	0	0	0	0	0	0	0	0	0	0	0	0	0	5	1	1	1
12	1	4	2	0	3	3	0	0	0	0	6	3	0	0	0	0	0	0	0	0	3	0	0	0	0	0	0	0	0	0	0	0	0	0	0	0	0	0	0	0	0	0	0	0	0	9	1	1	1
12	1	3	3	2	3	0	3	3	4	2	15	3	2	1	3	2	3	1	0	2	17	2	0	0	2	2	3	2	0	0	11	1	0	1	0	0	2	3	0	1	1	1	0	2	12	55	0	1	2
11	1	4	3	2	1	2	0	2	3	0	8	0	1	1	0	0	0	0	0	2	4	1	0	0	0	0	0	0	0	0	1	0	0	0	0	0	0	0	0	0	0	0	0	0	0	13	1	1	1
12	1	2	1	1	0	0	0	0	0	2	2	0	0	0	0	0	0	0	0	0	0	0	0	0	0	0	0	0	0	0	0	0	0	0	0	0	0	0	0	0	0	0	0	0	0	2	0	1	1
12	1	3	1	1	0	0	0	0	0	0	0	0	2	0	0	0	0	0	0	1	3	4	0	0	0	0	0	0	0	0	4	0	0	0	0	0	0	0	0	0	0	0	0	0	0	7	2	1	1
12	1	4	3	2	3	0	1	0	3	3	10	1	0	0	1	0	3	0	0	3	8	1	0	0	0	0	0	0	0	0	1	0	0	0	0	0	0	0	0	0	0	0	0	0	0	19	1	2	1
12	1	3	3	2	3	0	0	0	3	3	9	0	0	0	0	0	0	0	0	1	1	1	0	0	0	0	0	0	0	0	1	0	0	0	0	0	0	0	0	0	0	0	0	0	0	11	1	1	1
11	1	3	3	0	2	1	0	3	0	0	6	3	1	0	1	0	0	0	0	0	5	1	1	0	0	0	0	0	0	0	2	0	0	0	0	0	0	0	0	1	0	0	0	0	1	14	1	1	1
11	1	3	2	1	3	0	0	0	3	0	6	0	3	0	0	0	0	0	0	2	5	3	3	0	0	3	3	0	0	1	13	0	0	0	0	0	0	3	0	3	0	0	0	0	6	30	0	1	1
12	1	4	2	2	3	0	3	0	0	0	6	3	2	3	0	0	0	0	0	2	10	3	3	1	0	3	3	0	0	1	14	0	0	0	0	0	0	3	0	3	0	0	0	0	6	36	0	1	1
12	1	3	3	0	3	0	3	0	3	0	9	0	3	0	1	3	3	0	0	3	13	3	0	0	3	0	3	0	0	0	9	0	0	0	3	0	0	3	0	3	0	0	0	0	9	40	0	2	1
12	1	3	2	1	1	1	0	0	1	1	4	1	0	1	0	0	1	0	1	1	5	1	0	0	1	0	1	0	1	0	4	0	0	0	0	0	0	0	0	1	0	0	0	0	1	14	0	1	1
12	1	4	1	0	0	1	0	0	1	1	3	0	0	0	1	1	0	0	1	1	4	1	0	0	0	0	0	0	0	0	1	0	0	0	0	0	0	0	0	0	0	0	0	0	0	8	0	1	1
12	1	2	2	1	3	1	0	0	1	1	6	0	2	0	1	1	0	1	0	1	6	1	0	0	0	0	0	0	0	0	1	0	0	0	0	0	0	0	0	0	0	0	0	0	0	13	0	1	1
12	1	4	2	1	3	1	0	0	1	1	6	0	2	0	1	1	0	1	0	1	6	1	0	0	0	0	0	0	0	0	1	0	0	0	0	0	0	0	0	0	0	0	0	0	0	13	0	1	1
13	2	4	0	1	3	0	0	3	3	0	9	3	2	0	0	0	0	0	0	3	8	3	0	0	0	0	0	0	0	0	3	0	0	0	0	0	0	0	0	0	0	0	0	0	0	20	1	1	1
13	1	3	2	0	0	1	0	0	2	0	3	0	0	0	0	0	0	0	0	1	1	1	0	0	0	0	0	0	0	0	1	0	0	0	0	0	0	0	0	0	0	0	0	0	0	5	0	1	1
13	1	3	2	1	0	0	0	1	1	3	5	0	0	0	0	0	0	0	0	0	0	1	0	0	0	0	0	0	0	0	1	0	0	0	0	0	0	0	0	0	0	0	0	0	0	6	0	1	1
12	1	4	3	1	0	0	0	1	0	0	1	0	0	0	0	0	0	0	0	0	0	1	0	0	0	0	0	0	1	0	2	0	0	0	0	0	0	0	0	0	0	0	0	0	0	3	1	1	1
13	1	4	0	4	0	0	0	0	3	0	3	2	0	0	0	0	0	0	0	0	2	0	0	0	0	0	0	0	0	0	0	0	0	0	0	0	0	0	0	0	0	0	0	0	0	5	0	1	1
13	1	4	0	4	0	0	0	0	3	0	3	0	0	0	0	0	0	0	0	0	0	0	0	0	0	0	0	0	0	0	0	0	0	0	0	0	0	0	0	0	0	0	0	0	0	3	0	1	1
13	1	3	0	0	0	1	1	0	0	0	2	0	0	0	1	1	0	0	0	0	2	1	0	0	0	0	1	0	0	0	2	0	1	0	0	0	0	0	0	1	0	0	0	0	2	8	1	1	1
13	2	3	3	2	3	0	2	1	2	3	11	2	3	3	2	0	3	2	0	2	17	2	3	2	0	0	3	0	0	0	10	0	0	0	0	0	0	2	0	0	0	0	0	0	2	40	2	1	1
13	2	3	3	1	3	0	0	3	3	0	9	3	2	0	0	0	0	0	0	3	8	3	0	0	0	0	0	3	0	0	6	0	0	0	0	0	0	0	0	0	0	0	0	0	0	23	0	1	1
13	2	3	3	1	3	0	0	3	3	0	9	3	2	1	0	0	0	0	0	3	9	2	0	0	0	2	0	3	0	0	7	0	1	0	0	0	0	0	0	0	0	0	0	0	1	26	0	1	1
12	2	3	3	1	3	0	0	3	2	2	10	3	2	3	0	2	2	0	0	0	12	0	0	0	2	0	0	0	0	0	2	0	0	0	0	0	0	0	0	0	0	0	0	0	0	24	0	1	1
12	2	4	3	2	3	0	2	1	2	3	11	1	3	3	2	0	3	3	0	2	17	3	0	2	0	0	3	0	0	0	8	0	0	2	0	0	0	2	0	0	0	0	0	0	4	40	0	1	1
12	2	4	3	1	3	1	3	4	0	0	11	0	4	0	2	0	2	3	0	1	12	3	1	0	2	4	3	0	0	0	13	0	0	0	0	0	0	0	0	0	3	0	0	2	5	41	0	1	1
13	2	3	3	1	3	0	0	3	3	0	9	3	2	0	0	0	0	0	0	3	8	3	0	0	0	0	0	0	0	0	3	0	0	0	0	0	0	0	0	0	0	0	0	0	0	20	0	1	1
13	2	4	3	1	3	1	0	0	4	0	8	3	2	0	0	0	0	0	0	3	8	3	0	0	0	0	0	0	0	0	3	0	0	0	0	0	0	0	0	0	0	0	0	0	0	19	0	1	1
12	1	2	3	1	3	2	2	3	2	2	14	3	2	1	2	2	1	2	2	2	17	2	1	1	2	2	1	2	1	2	14	0	2	3	2	0	1	0	0	0	3	2	0	1	14	59	0	1	2
12	1	4	3	1	3	0	0	4	3	3	13	3	0	0	0	0	0	0	0	3	6	3	0	0	4	0	3	0	0	0	10	0	0	0	0	0	0	3	0	4	0	0	0	0	7	36	0	1	1
12	1	4	2	1	3	0	2	0	3	0	8	3	2	3	2	2	0	2	0	3	17	1	0	0	0	0	1	3	0	2	7	0	0	3	0	0	1	0	0	0	0	0	0	1	5	37	2	1	1
13	1	4	2	1	3	0	2	0	3	3	11	3	2	3	2	0	0	1	0	0	11	0	0	0	0	0	1	0	0	0	1	0	0	0	0	0	0	0	0	0	0	0	0	0	0	23	0	1	1
12	1	4	3	0	0	0	1	1	1	3	6	0	0	0	0	0	0	0	0	3	3	0	1	0	1	0	0	0	0	0	2	0	0	0	0	0	0	1	0	0	0	2	0	0	3	14	1	1	1
12	1	4	3	1	3	1	0	2	1	0	7	0	0	0	0	1	0	0	0	1	2	1	0	0	0	1	3	0	0	0	5	0	1	0	0	0	1	1	0	0	0	1	0	1	5	19	0	1	1
11	1	3	3	1	3	1	0	2	1	0	7	0	0	0	0	0	0	0	0	1	1	1	0	0	0	0	0	0	0	0	1	0	0	0	0	0	0	1	0	0	0	0	0	0	1	10	0	1	1
12	1	3	3	1	3	3	3	3	0	0	12	1	0	0	2	0	1	0	0	3	7	2	0	0	2	2	4	2	0	2	14	0	0	0	0	0	0	2	0	1	0	1	0	0	4	37	1	1	1
11	1	4	3	0	0	0	0	1	0	0	1	0	0	0	0	0	0	0	0	2	2	1	0	0	0	1	1	0	1	1	5	0	0	1	0	0	0	0	0	0	0	0	0	0	1	9	0	1	1
11	1	3	4	1	0	0	0	3	3	3	9	3	0	0	2	1	0	2	0	2	10	3	0	0	1	2	1	2	2	2	13	0	0	3	0	0	1	0	0	0	3	2	0	2	11	43	1	2	2
12	1	4	3	1	3	0	0	3	3	0	9	3	2	1	0	0	0	0	0	3	9	2	0	0	0	2	1	0	0	0	5	0	0	0	0	0	0	1	0	0	4	0	0	0	5	28	0	2	1
13	1	3	3	1	1	0	0	3	2	0	6	0	0	0	2	0	0	0	0	2	4	1	0	0	0	1	1	0	0	1	4	0	0	0	0	0	0	0	0	0	2	0	0	0	2	16	0	1	1
11	2	4	2	0	1	1	0	0	2	0	4	0	1	0	0	0	0	0	2	0	3	1	0	0	0	0	0	1	0	0	2	0	1	0	0	0	0	0	0	0	0	0	0	0	1	10	1	1	1
11	2	4	1	0	2	0	0	1	2	0	5	0	1	1	2	1	0	1	0	1	7	1	1	0	0	0	1	1	0	0	4	0	1	0	0	0	0	0	0	0	0	0	0	1	2	18	0	1	1
12	2	4	2	0	1	3	0	0	2	1	7	0	2	0	2	2	0	1	0	1	8	1	0	0	1	0	2	1	0	0	5	0	1	0	0	0	0	0	0	0	0	0	0	1	2	22	0	1	1
11	2	4	1	0	0	0	3	0	0	0	3	0	0	0	1	0	0	0	0	0	1	0	0	0	0	0	0	0	0	0	0	0	0	0	0	0	0	0	0	0	0	0	0	0	0	4	1	1	1
11	2	4	1	0	0	0	3	0	0	0	3	0	0	0	0	0	0	0	0	0	0	0	0	0	0	0	0	0	0	0	0	0	0	0	0	0	0	0	0	0	0	0	0	0	0	3	0	1	1
11	2	3	1	1	0	0	0	0	1	1	2	0	0	0	0	0	0	0	0	0	0	0	0	0	0	0	0	0	0	1	1	0	0	0	0	0	0	0	0	0	0	0	0	0	0	3	2	2	1
11	2	4	2	1	0	0	0	0	1	1	2	0	0	0	0	0	0	0	0	0	0	0	0	0	0	0	0	0	0	1	1	0	0	0	0	0	0	0	0	0	0	0	0	0	0	3	1	1	1
12	2	3	3	1	3	1	0	3	0	1	8	0	0	0	1	0	0	0	0	1	2	0	0	0	0	0	0	1	1	0	2	0	0	0	0	0	0	1	0	0	1	0	0	0	2	14	1	1	1
11	2	4	3	1	3	3	0	1	2	0	9	0	0	0	1	0	0	0	0	1	2	0	0	0	0	0	0	0	0	0	0	0	0	0	0	0	0	0	0	0	0	0	0	0	0	11	1	1	1
12	2	3	1	0	1	0	0	0	1	0	2	0	0	0	1	0	0	0	0	1	2	0	0	0	0	0	0	0	0	0	0	0	0	0	0	0	0	0	0	0	0	0	0	0	0	4	0	1	1
11	2	4	0	0	1	0	0	0	1	0	2	0	0	0	0	0	0	0	0	0	0	0	0	0	0	0	0	0	0	0	0	0	0	0	0	0	0	0	0	0	0	0	0	0	0	2	0	1	1
11	2	3	2	4	1	0	0	0	1	0	2	0	0	0	0	0	0	0	0	2	2	1	0	0	1	0	0	0	0	0	2	0	0	0	0	0	0	0	0	0	0	1	0	0	1	7	0	2	1
13	2	4	2	4	3	0	0	0	1	0	4	0	3	0	0	0	0	0	0	2	5	0	0	0	0	0	0	0	0	0	0	0	0	0	0	0	0	0	0	0	0	0	0	0	0	9	0	2	1
12	2	3	2	1	3	1	3	0	3	0	10	0	3	0	2	0	2	0	0	2	9	0	0	0	0	0	0	0	0	0	0	0	0	2	0	0	0	0	0	0	0	0	0	0	2	21	0	1	1
13	2	3	3	1	0	1	0	0	1	1	3	0	3	0	2	0	2	2	2	0	11	0	0	0	0	0	0	0	0	0	0	0	0	0	0	0	0	0	0	0	0	0	0	0	0	14	0	1	1
12	2	3	3	1	3	2	0	0	3	0	8	0	2	0	2	2	0	0	0	0	6	0	0	0	0	1	0	0	1	0	2	0	0	0	1	0	0	0	0	0	1	0	0	0	2	18	0	2	1
13	1	3	2	1	3	2	0	3	2	0	10	2	0	0	0	0	2	0	0	2	6	0	0	0	0	0	0	0	0	0	0	0	0	0	0	0	0	0	0	0	0	0	0	0	0	16	1	1	1
13	1	4	3	0	0	3	1	1	0	0	5	0	0	0	1	0	0	0	0	0	1	0	0	0	0	0	0	0	0	0	0	0	0	0	0	0	0	0	0	0	0	0	0	0	0	6	2	1	1
13	1	2	3	0	0	3	0	0	0	0	3	0	0	0	0	0	0	0	0	2	2	0	0	0	0	0	0	0	0	0	0	0	0	0	0	0	0	0	0	0	0	0	0	0	0	5	1	1	1
13	1	4	3	0	0	0	0	0	3	0	3	1	0	1	1	0	0	0	0	1	4	2	2	2	2	0	2	0	0	0	10	0	0	0	0	0	0	0	0	0	0	0	0	1	1	18	2	1	1
13	1	4	3	0	0	0	0	0	2	0	2	1	0	0	0	0	0	0	0	1	2	0	0	0	0	0	0	0	0	0	0	0	0	0	0	0	0	0	0	0	0	0	0	0	0	4	1	1	1
12	2	3	3	1	3	1	2	3	0	0	9	0	0	0	0	0	1	0	0	3	4	3	0	0	0	1	0	0	0	0	4	0	0	0	0	0	0	0	0	0	0	0	0	0	0	17	0	2	1
12	2	3	3	2	2	3	3	1	3	0	12	0	4	2	4	0	0	2	0	2	14	3	0	0	1	1	1	3	1	3	13	1	0	0	0	0	1	1	0	0	0	0	0	0	3	42	1	1	1
11	2	4	3	2	3	2	2	0	3	2	12	0	2	0	2	2	2	0	0	2	10	2	2	2	2	2	3	0	3	3	19	1	0	0	0	0	1	1	0	0	1	0	0	0	4	45	1	2	1
12	2	3	3	1	2	0	2	3	3	0	10	0	2	0	2	0	0	0	0	3	7	3	0	0	0	0	0	0	0	0	3	0	0	0	0	0	0	0	0	0	0	0	0	0	0	20	1	1	1
13	2	3	3	2	2	0	2	3	3	1	11	3	4	0	4	1	1	3	0	3	19	4	3	0	3	3	2	3	3	2	23	0	1	2	2	0	1	2	0	3	4	1	1	1	18	71	0	2	1
12	2	4	4	1	3	0	2	0	0	3	8	0	2	0	0	2	0	0	0	0	4	0	0	0	0	0	2	0	0	0	2	0	0	2	0	0	0	0	0	0	0	1	0	0	3	17	0	2	1
12	2	3	2	1	3	1	3	0	3	0	10	0	3	0	2	0	0	2	0	0	7	0	0	0	0	0	0	0	0	0	0	0	0	0	0	0	0	0	0	0	0	0	0	0	0	17	2	1	1
13	2	3	3	1	1	3	3	0	3	3	13	0	3	0	2	0	2	2	0	3	12	0	0	0	0	0	3	0	0	0	3	0	0	0	0	0	0	0	0	0	0	0	0	0	0	28	0	2	2
12	2	3	3	1	1	3	3	3	3	0	13	3	1	0	0	0	0	0	0	2	6	0	0	0	0	0	0	0	0	0	0	0	0	0	0	0	0	0	0	0	0	0	0	0	0	19	0	1	1
12	2	4	3	1	0	3	3	1	3	4	14	0	1	0	0	0	0	0	0	0	1	0	0	0	0	0	0	0	0	0	0	0	0	0	0	0	0	0	0	0	0	0	0	0	0	15	2	1	1
13	1	4	3	1	0	0	0	1	1	0	2	0	0	0	0	0	0	0	0	0	0	2	2	2	2	0	2	0	0	0	10	0	0	0	0	0	0	0	0	2	0	0	0	0	2	14	1	1	1
13	1	3	3	1	0	0	0	4	1	1	6	0	0	0	0	0	0	0	0	0	0	2	2	2	2	0	2	0	0	0	10	0	0	0	0	0	0	0	2	2	0	0	0	0	4	20	0	1	1
13	1	3	3	1	0	0	0	1	1	2	4	0	2	0	0	0	0	0	0	1	3	1	0	0	0	0	0	1	0	0	2	0	0	0	0	0	0	0	0	0	0	0	0	0	0	9	0	1	1
13	2	4	3	2	3	1	2	1	4	1	12	0	1	1	4	3	4	0	1	2	16	1	3	0	0	0	3	4	1	0	12	1	0	0	3	0	1	1	0	0	1	0	0	0	7	47	1	1	1
12	2	3	3	1	1	2	2	0	3	2	10	0	0	0	2	2	2	0	0	2	8	2	2	2	2	2	3	0	3	3	19	0	0	0	1	0	1	1	0	0	1	0	0	0	4	41	1	2	1
11	1	2	3	1	0	0	0	2	1	0	3	0	0	0	0	0	0	0	0	0	0	2	2	2	2	0	2	0	0	0	10	0	0	0	0	0	0	2	0	2	0	0	0	0	4	17	0	1	1
13	1	4	2	2	3	0	0	3	1	0	7	0	2	0	0	0	0	0	0	0	2	0	0	0	0	3	0	0	3	0	6	0	0	0	2	0	0	0	0	0	0	0	0	0	2	17	0	1	1
13	1	3	3	1	0	1	0	1	2	1	5	0	0	0	0	0	0	0	0	0	0	2	0	2	0	2	0	0	0	0	6	0	0	0	0	0	0	1	0	2	0	1	0	0	4	15	2	1	1
13	1	3	3	1	0	0	0	0	0	0	0	0	0	0	0	0	0	0	0	0	0	0	0	0	0	0	0	0	0	0	0	0	0	2	0	0	0	0	2	0	0	0	0	0	4	4	2	1	1
13	1	4	3	0	0	0	0	0	3	0	3	0	0	0	0	0	0	0	0	0	0	0	2	1	0	0	0	0	0	0	3	0	0	0	0	0	0	0	0	0	0	0	0	0	0	6	0	1	1
13	1	3	2	0	0	0	2	0	2	0	4	0	0	0	0	0	0	0	0	0	0	0	0	0	0	0	0	0	0	0	0	0	0	0	0	0	0	0	0	0	0	0	0	0	0	4	0	1	1
13	1	4	3	1	0	1	0	1	2	1	5	0	0	1	0	1	1	1	0	2	6	1	0	1	0	2	1	1	1	1	8	0	2	1	2	0	1	1	0	1	0	1	0	0	9	28	1	2	1
13	1	4	1	1	0	1	0	1	2	1	5	0	0	1	0	0	1	0	0	0	2	0	0	0	0	0	0	0	0	0	0	0	0	0	1	0	0	0	2	0	0	1	0	0	4	11	0	1	1
13	1	4	3	0	1	0	1	1	2	0	5	1	0	1	0	0	0	0	0	1	3	1	0	0	0	0	1	0	0	0	2	0	1	0	1	0	0	0	1	0	0	0	0	1	4	14	0	1	1
13	1	4	0	0	0	0	0	0	1	0	1	0	0	0	0	0	0	0	0	0	0	0	0	0	0	0	0	0	0	0	0	0	0	0	0	0	0	0	0	0	0	0	0	0	0	1	0	1	1
12	1	3	1	1	0	2	0	0	1	0	3	1	1	0	0	0	0	0	0	1	3	0	0	0	0	0	0	0	0	0	0	0	0	0	0	0	0	0	0	0	1	1	0	0	2	8	0	2	1
12	1	3	4	0	0	0	0	0	2	0	2	0	0	0	0	0	0	0	0	2	2	0	0	0	0	0	0	0	0	0	0	0	0	0	0	0	0	0	0	0	0	0	0	0	0	4	0	1	1
12	1	4	0	0	0	0	0	0	4	0	4	0	0	0	0	0	0	0	0	0	0	0	0	0	0	0	0	0	0	0	0	0	0	0	0	0	0	0	0	0	0	0	0	0	0	4	0	2	1
12	1	2	2	2	0	0	0	0	1	0	1	0	0	0	0	0	1	0	2	1	4	0	0	0	0	0	0	0	1	0	1	0	0	0	0	0	0	0	0	0	0	0	0	0	0	6	0	1	1
13	1	3	1	1	0	0	0	0	1	0	1	1	2	0	0	0	1	0	0	1	5	0	0	0	0	0	0	0	0	0	0	0	0	0	0	0	0	0	0	0	0	0	0	0	0	6	1	2	1
13	1	4	3	0	0	1	0	0	1	0	2	2	0	0	2	2	2	1	1	1	11	0	1	0	0	1	0	0	1	1	4	0	1	0	0	0	0	0	1	0	1	0	0	0	3	20	1	2	1
13	1	4	1	0	0	0	1	0	1	0	2	1	0	0	0	0	0	0	0	0	1	0	0	0	0	1	0	0	0	0	1	0	0	0	0	0	0	0	0	0	0	0	0	0	0	4	0	1	1
12	1	4	0	1	0	0	0	0	1	0	1	0	0	0	0	0	1	0	0	0	1	0	0	0	0	0	0	0	0	0	0	0	0	0	0	0	0	0	0	0	0	0	0	0	0	2	0	1	1
13	1	4	3	1	2	0	0	0	2	0	4	0	0	2	0	0	0	0	0	0	2	2	0	0	0	0	0	0	0	0	2	0	0	0	0	0	0	0	0	0	0	0	0	0	0	8	1	2	1
11	1	4	3	1	2	1	0	0	3	0	6	0	1	0	0	1	2	0	0	1	5	2	0	0	0	0	0	0	0	0	2	0	0	0	0	0	0	0	0	0	0	0	0	0	0	13	0	2	1
13	1	3	0	0	0	0	0	0	0	0	0	1	0	1	0	0	0	0	0	1	3	0	0	0	1	0	0	0	0	0	1	1	0	0	0	0	0	0	0	0	0	0	0	0	1	5	1	1	1
13	1	3	2	2	2	1	0	0	2	0	5	1	0	1	1	0	0	1	0	1	5	0	0	0	0	0	1	0	0	0	1	0	0	0	0	0	0	0	0	0	0	0	0	0	0	11	1	2	1
13	1	4	0	0	0	0	0	0	1	0	1	1	0	0	0	0	0	0	0	0	1	0	0	0	0	0	0	0	0	0	0	0	0	0	0	0	0	0	0	0	0	0	0	0	0	2	0	1	1
13	1	4	0	2	2	1	0	1	2	0	6	2	1	0	2	0	1	0	2	2	10	2	2	1	2	0	0	2	0	1	10	0	0	0	0	0	0	0	0	0	1	0	0	0	1	27	0	2	1
13	1	3	3	1	0	0	1	3	3	0	7	3	2	0	1	0	0	0	0	2	8	1	0	0	0	1	0	0	0	0	2	0	0	0	0	0	0	0	0	0	0	0	0	0	0	17	0	2	1
13	1	3	1	0	0	0	0	0	1	0	1	0	0	0	0	0	0	0	0	1	1	0	0	0	0	0	0	0	0	0	0	0	0	0	0	0	0	0	0	0	0	0	0	0	0	2	2	1	1
12	1	2	1	1	0	1	1	0	0	0	2	2	0	0	0	0	0	0	0	0	2	0	0	1	0	0	1	1	0	0	3	0	0	0	0	0	0	0	0	0	0	0	0	1	1	8	0	1	1
12	1	2	1	1	0	2	0	0	1	0	3	2	0	0	0	0	0	0	0	0	2	2	0	2	1	1	2	1	2	1	12	0	0	0	0	0	0	1	0	1	0	0	0	1	3	20	0	1	1
13	1	4	1	1	0	1	0	0	3	0	4	1	0	0	2	0	1	0	0	1	5	1	0	0	0	0	1	1	0	2	5	0	1	0	0	0	0	0	0	0	1	0	0	2	4	18	0	1	1
13	1	4	0	0	0	0	0	0	1	0	1	1	0	0	0	0	0	0	0	0	1	0	0	0	0	0	0	0	0	0	0	0	0	0	0	0	0	0	0	0	0	0	0	0	0	2	0	1	1
12	1	2	3	2	2	1	0	1	1	0	5	1	3	1	2	0	1	1	1	1	11	2	1	0	1	0	2	1	1	2	10	1	1	1	0	1	1	0	1	0	1	2	0	1	10	36	0	2	2
13	1	3	0	0	0	0	0	0	1	0	1	2	0	1	0	0	0	0	0	1	4	0	0	0	0	0	0	0	0	0	0	0	0	0	0	0	0	0	0	0	0	0	0	0	0	5	1	1	1
12	1	2	0	0	0	0	0	0	1	0	1	2	0	0	0	0	0	0	0	1	3	0	0	0	0	0	0	0	0	0	0	0	0	0	0	0	0	0	0	0	0	0	0	0	0	4	0	2	1
12	1	3	4	3	3	0	0	0	0	0	3	1	0	2	0	0	0	0	3	3	9	2	0	0	0	0	0	0	0	0	2	0	0	0	0	0	0	0	0	0	0	0	0	0	0	14	0	1	1
12	1	3	0	1	2	1	0	0	3	0	6	2	1	3	2	0	2	1	0	3	14	2	1	0	0	0	0	1	0	0	4	0	2	1	3	0	1	0	0	0	2	0	0	1	10	34	0	1	1
13	1	4	1	1	2	0	0	1	1	0	4	1	0	0	0	0	0	0	0	0	1	0	0	0	0	0	0	0	0	0	0	0	0	0	1	0	0	0	0	0	0	0	0	0	1	6	0	1	1
12	1	3	2	0	0	2	0	0	0	0	2	3	0	0	0	0	0	2	0	2	7	2	0	0	2	0	0	0	0	0	4	0	0	0	0	0	0	0	0	0	0	0	0	0	0	13	0	1	1
13	1	3	1	0	2	0	0	0	0	0	2	0	0	0	0	0	0	0	0	0	0	0	0	0	0	0	0	0	0	0	0	0	0	0	0	0	0	0	0	0	0	0	0	0	0	2	0	1	1
12	1	3	0	1	0	0	0	0	1	0	1	0	1	0	0	1	0	0	0	1	3	0	0	0	0	0	0	0	0	0	0	0	0	0	0	0	0	0	0	0	0	0	0	0	0	4	0	1	1
13	2	3	1	0	0	0	1	0	1	0	2	1	0	0	0	0	0	0	0	0	1	0	0	0	1	0	0	0	0	0	1	0	0	0	0	0	0	0	0	0	0	0	1	0	1	5	2	1	1
13	2	4	0	0	0	0	0	0	1	0	1	1	1	1	0	0	0	0	0	0	3	1	0	0	0	0	0	1	0	0	2	0	0	0	0	0	0	0	0	0	0	0	0	0	0	6	1	1	1
11	2	4	3	2	2	2	0	0	2	1	7	2	1	3	1	1	2	1	2	3	16	2	3	3	2	2	3	2	3	2	22	0	3	2	2	0	1	1	0	2	1	0	1	1	14	59	0	1	1
12	2	4	2	0	0	0	0	0	0	0	0	1	0	0	0	0	0	0	0	0	1	0	0	0	0	0	0	0	0	0	0	1	0	0	0	1	0	0	0	0	0	0	0	0	2	3	0	2	1
13	2	3	2	0	0	1	0	0	0	0	1	1	0	0	0	0	0	0	0	0	1	0	0	0	0	0	0	0	0	0	0	0	0	0	0	0	0	0	0	0	0	0	0	0	0	2	1	1	1
11	2	4	0	0	0	0	0	0	0	0	0	0	0	0	0	0	0	0	0	0	0	0	0	0	0	0	0	0	0	0	0	0	0	0	0	0	0	0	0	0	0	0	0	0	0	0	1	1	1
13	2	4	1	0	0	0	1	0	0	0	1	1	0	0	0	0	0	0	0	1	2	0	0	0	0	0	0	0	0	0	0	0	1	0	0	0	0	0	0	0	0	0	0	0	1	4	1	1	1
12	2	4	2	1	0	1	3	0	0	0	4	1	0	0	1	0	0	0	0	0	2	1	0	0	1	1	2	0	0	0	5	0	0	0	0	0	0	1	0	0	1	0	0	0	2	13	0	2	1
12	2	4	0	0	0	0	0	0	0	0	0	0	0	0	0	0	0	0	0	0	0	0	0	0	0	0	0	0	0	0	0	0	0	0	0	0	0	0	0	0	0	0	0	0	0	0	0	2	1
11	2	2	1	0	1	1	0	0	0	0	2	1	1	1	1	1	0	0	0	1	6	1	0	0	0	0	0	0	0	0	1	1	0	0	0	0	0	0	1	1	0	0	0	0	3	12	0	1	1
11	2	3	1	0	0	0	0	0	1	0	1	0	0	0	0	0	0	0	0	0	0	0	0	0	0	0	0	0	0	0	0	0	0	0	0	0	0	0	0	0	0	0	0	0	0	1	2	2	1
12	2	3	2	2	1	1	0	0	0	0	2	0	1	0	2	0	1	0	0	1	5	0	0	0	1	0	0	0	0	0	1	0	0	0	0	0	0	0	0	0	0	0	0	0	0	8	0	1	1
12	2	4	1	4	1	2	3	0	3	0	9	0	0	0	1	0	0	1	0	0	2	1	0	0	0	0	0	0	0	0	1	0	0	0	0	0	0	0	0	0	0	0	0	0	0	12	0	1	1
12	2	4	1	4	1	2	3	0	3	1	10	1	0	0	1	0	0	0	0	1	3	1	0	0	0	0	0	0	0	0	1	0	0	0	0	0	0	0	0	0	0	0	0	0	0	14	1	1	1
11	2	3	2	0	0	1	0	0	0	0	1	0	0	0	0	0	0	0	0	0	0	0	0	0	0	0	0	0	0	0	0	0	0	0	0	0	0	0	0	0	0	0	0	0	0	1	0	1	1
11	2	4	2	0	1	0	1	1	0	0	3	1	0	0	1	0	1	1	0	1	5	0	0	0	0	1	0	0	0	1	2	0	0	0	1	0	0	1	0	0	1	0	0	1	4	14	1	1	1
13	1	3	3	0	1	0	1	1	2	0	5	2	1	1	1	0	1	0	0	1	7	1	0	0	0	1	0	0	0	0	2	0	1	0	1	0	0	1	0	0	0	1	0	1	5	19	0	2	1
13	1	3	3	1	2	0	0	2	2	0	6	2	0	0	2	0	0	2	0	1	7	2	0	0	0	0	2	0	2	0	6	0	2	2	1	0	0	2	0	0	1	0	0	2	10	29	0	2	1
12	2	4	4	3	2	1	2	3	3	1	12	2	3	1	2	2	1	0	0	1	12	3	2	1	4	2	4	1	3	2	22	0	1	1	2	0	2	1	3	2	3	1	0	3	19	65	0	2	2
12	2	4	2	0	1	0	1	0	1	0	3	0	0	0	2	0	0	0	0	0	2	0	0	0	0	0	0	1	0	0	1	0	0	0	0	0	0	0	1	0	0	0	0	0	1	7	0	2	1
11	2	4	2	0	1	0	0	0	1	0	2	0	0	0	0	0	0	1	0	1	2	0	0	0	0	0	0	0	0	0	0	0	0	0	0	0	0	0	0	0	0	0	0	0	0	4	0	1	1
13	2	4	1	0	0	1	0	0	1	0	2	0	1	0	0	0	0	0	0	1	2	0	0	0	0	0	0	0	0	0	0	0	0	0	0	0	0	0	0	0	0	0	0	0	0	4	0	2	1
12	2	3	1	0	0	0	0	0	3	0	3	3	0	0	0	0	0	0	0	0	3	0	0	0	0	0	0	0	0	0	0	0	0	0	0	0	0	0	0	0	0	0	0	0	0	6	1	1	1
12	2	3	2	1	1	0	1	0	1	0	3	3	0	0	0	0	0	0	0	0	3	1	0	0	1	0	1	0	0	1	4	0	0	0	0	0	0	0	0	0	0	0	0	0	0	10	1	2	1
13	1	3	1	0	0	0	0	0	1	0	1	0	0	0	0	0	0	0	0	1	1	0	0	0	0	0	0	0	0	1	1	0	0	0	0	0	0	0	0	0	0	0	0	0	0	3	2	2	1
13	2	4	2	0	0	3	0	0	2	0	5	2	3	0	2	0	0	0	0	0	7	2	0	0	3	0	0	2	0	0	7	0	0	0	0	0	0	0	0	0	0	0	0	0	0	19	2	1	1
13	2	4	0	0	0	0	0	0	2	1	3	2	3	0	0	0	0	0	0	0	5	0	0	0	0	0	0	0	0	0	0	0	0	0	0	0	0	0	0	0	0	0	0	0	0	8	0	1	1
13	2	3	2	1	1	0	0	0	0	1	2	2	3	0	2	0	0	3	0	0	10	3	3	0	3	3	3	0	3	3	21	0	0	0	2	0	0	2	0	0	0	0	0	0	4	37	1	1	2
12	2	4	3	0	0	0	0	1	1	0	2	2	0	0	0	0	0	0	0	0	2	1	0	0	1	0	1	0	0	1	4	0	0	0	0	0	0	1	0	0	0	0	0	1	2	10	1	1	1
13	2	3	2	0	0	0	0	0	0	0	0	0	0	0	0	0	0	0	0	0	0	0	0	0	0	0	0	0	0	0	0	0	0	0	0	0	0	0	0	0	0	0	0	0	0	0	0	2	1
12	2	4	1	0	0	0	0	0	0	0	0	0	0	0	0	0	0	0	0	0	0	0	0	0	0	0	0	0	0	0	0	0	0	0	0	0	0	0	0	0	0	0	0	0	0	0	0	1	1
12	2	3	1	0	0	0	0	0	0	0	0	0	0	0	0	0	0	0	0	0	0	0	0	0	0	0	0	0	0	0	0	0	0	0	0	0	0	0	0	0	0	0	0	0	0	0	0	1	1
13	2	3	2	0	0	0	0	0	0	0	0	0	0	0	0	0	0	0	0	0	0	0	0	0	0	0	0	0	0	0	0	0	0	0	0	0	0	0	0	0	0	0	0	0	0	0	1	1	1
12	2	3	0	0	0	0	0	0	0	0	0	0	0	0	0	0	0	0	0	0	0	0	0	0	0	0	0	0	0	0	0	0	0	0	0	0	0	0	0	0	0	0	0	0	0	0	0	1	1
12	2	4	3	0	0	0	0	0	1	0	1	1	0	0	0	0	0	0	0	1	2	1	0	0	0	0	0	0	0	0	1	1	0	0	0	0	0	0	0	0	0	0	0	0	1	5	2	1	1
13	2	3	0	0	0	0	0	0	0	0	0	1	0	0	0	0	0	0	0	0	1	0	0	0	0	0	0	0	0	0	0	0	0	0	0	0	0	0	0	0	0	0	0	0	0	1	0	1	1
11	2	4	2	1	1	0	0	2	1	1	5	0	0	0	1	1	3	0	1	3	9	1	0	1	1	0	0	0	0	0	3	0	0	1	1	0	0	0	0	0	0	0	0	0	2	19	0	1	1
13	2	3	0	0	0	0	0	0	1	0	1	2	0	0	0	0	0	0	0	1	3	0	0	0	0	0	0	0	0	0	0	0	0	0	0	0	0	0	0	0	0	0	0	0	0	4	0	1	1
13	2	2	0	0	0	0	1	0	0	0	1	0	1	1	0	1	0	0	0	1	4	1	0	0	0	0	1	1	1	0	4	1	0	0	0	0	0	0	1	1	0	0	0	1	4	13	0	1	1
14	2	3	0	0	0	0	0	0	0	0	0	2	0	0	0	0	0	0	0	1	3	0	0	0	0	0	0	0	0	0	0	0	0	0	0	0	0	0	0	0	0	0	0	0	0	3	0	1	1
11	2	2	1	3	0	0	0	0	0	0	0	1	0	0	0	0	0	0	0	0	1	0	0	0	0	0	0	0	0	0	0	0	0	0	0	0	0	0	0	0	0	0	0	0	0	1	0	2	1
12	2	2	2	0	0	0	0	0	0	0	0	0	0	0	0	0	0	0	0	0	0	0	0	0	0	0	0	0	0	0	0	0	0	0	0	0	0	0	0	0	0	0	0	0	0	0	0	1	1
12	2	3	3	1	1	0	0	0	2	0	3	0	1	0	0	1	0	0	0	1	3	1	0	0	0	0	0	1	1	2	5	3	0	0	0	0	0	0	0	0	0	0	0	0	3	14	2	2	1
11	2	3	1	4	1	0	0	0	2	0	3	0	0	0	1	0	0	1	0	1	3	1	0	0	0	0	0	0	0	0	1	1	0	0	0	0	0	0	0	0	0	0	0	0	1	8	1	1	1
11	2	4	3	0	0	0	0	0	0	0	0	0	0	0	0	0	0	0	0	0	0	0	0	0	1	1	1	0	1	1	5	0	0	0	0	0	0	0	0	0	0	0	0	0	0	5	0	2	1
11	2	3	1	0	0	0	1	0	1	0	2	1	0	0	0	0	0	0	0	0	1	0	0	0	0	0	0	0	0	0	0	0	0	0	0	0	0	0	0	0	0	0	0	0	0	3	0	1	1
12	2	2	0	0	0	0	0	0	0	0	0	1	0	0	0	0	0	0	0	0	1	0	0	0	0	0	0	0	0	0	0	0	0	0	0	0	0	0	0	0	0	0	0	0	0	1	1	1	1
12	2	3	2	1	0	0	0	0	1	0	1	0	1	0	0	0	1	1	0	1	4	0	0	0	0	1	1	1	0	0	3	0	0	0	0	0	1	0	0	0	0	0	0	1	2	10	0	1	1
13	2	3	0	0	0	0	0	0	0	0	0	0	0	0	0	0	0	0	0	0	0	0	0	0	0	0	0	0	0	0	0	0	0	0	0	0	0	0	0	0	0	0	0	0	0	0	1	1	1
12	2	3	2	1	0	0	0	0	0	0	0	0	0	0	0	0	0	0	0	0	0	0	0	0	0	0	0	0	0	0	0	0	0	0	0	0	0	0	0	0	0	0	0	0	0	0	1	1	1
11	2	2	2	0	0	0	0	1	1	0	2	2	0	0	0	0	0	0	0	0	2	0	0	0	0	0	0	0	0	0	0	0	0	0	0	0	0	0	0	0	0	0	0	0	0	4	1	1	1
11	1	4	3	1	0	0	0	1	3	2	6	0	2	1	2	0	0	0	0	3	8	2	2	0	0	1	1	3	0	0	9	0	0	0	0	0	0	0	0	0	0	0	0	2	2	25	0	2	1
11	1	3	3	2	2	1	0	1	2	3	9	1	0	1	1	0	1	1	0	1	6	1	1	2	1	2	2	2	2	2	15	1	1	1	2	1	1	1	2	1	2	1	0	1	15	45	0	1	1
12	1	3	1	0	1	0	0	0	0	0	1	1	0	0	0	0	0	0	0	0	1	0	1	0	0	0	0	0	0	0	1	0	1	0	0	0	0	0	0	0	0	0	0	0	1	4	0	1	1
12	1	2	3	0	0	0	0	0	1	0	1	0	0	0	0	0	0	0	0	0	0	0	0	0	0	1	0	0	0	0	1	0	0	0	0	0	0	1	0	0	0	0	0	0	1	3	0	2	1
11	1	2	4	3	0	0	0	0	4	0	4	0	0	0	0	0	0	0	0	0	0	4	0	4	2	3	3	0	2	3	21	0	0	0	0	0	0	1	0	0	2	2	0	0	5	30	1	2	1
12	1	3	1	0	0	0	0	0	1	0	1	0	0	0	0	1	0	0	0	1	2	0	0	0	0	0	0	0	0	0	0	0	0	0	0	0	0	0	0	0	0	0	0	0	0	3	0	2	1
12	1	3	3	0	0	1	0	1	0	0	2	0	0	0	0	0	0	0	0	1	1	0	0	0	0	0	0	0	0	0	0	0	0	0	0	0	0	0	0	0	0	0	0	0	0	3	0	2	1
11	1	3	2	0	1	0	0	1	1	0	3	3	1	0	0	0	2	0	1	2	9	1	0	1	1	0	4	1	1	1	10	0	0	0	1	0	0	1	0	1	1	1	1	1	7	29	0	1	1
12	1	4	1	1	2	1	0	2	4	0	9	2	1	0	0	0	0	0	0	1	4	1	0	0	0	0	0	0	0	0	1	0	0	1	0	0	0	0	0	0	0	0	0	0	1	15	0	1	1
12	1	4	0	0	0	0	1	0	0	0	1	1	0	0	0	0	1	0	0	0	2	0	0	0	0	0	0	0	0	0	0	0	0	0	0	0	0	0	0	0	0	0	0	0	0	3	0	1	1
12	1	3	1	1	1	2	0	2	2	0	7	0	2	0	2	1	0	0	0	2	7	2	0	0	0	0	2	0	1	1	6	0	1	0	0	0	0	0	0	0	0	0	0	0	1	21	2	1	1
14	1	4	3	1	1	0	0	0	3	3	7	3	2	0	0	0	0	3	0	0	8	4	4	0	3	3	0	0	4	3	21	0	0	0	0	0	0	0	0	0	2	0	0	1	3	39	0	1	2
12	1	4	0	0	0	1	0	0	1	0	2	1	0	0	0	0	0	0	0	1	2	1	1	0	1	1	1	0	1	1	7	0	0	0	0	0	0	1	0	0	0	0	0	0	1	12	1	2	1
12	1	3	1	0	0	0	0	0	1	0	1	2	1	0	0	0	0	0	0	1	4	0	0	0	0	0	0	0	0	0	0	0	0	0	0	0	0	0	0	0	0	0	0	0	0	5	0	1	1
12	1	2	0	0	0	0	0	0	1	0	1	1	0	0	0	0	0	0	0	0	1	0	0	0	0	0	0	0	0	0	0	0	0	0	0	0	0	0	0	0	0	0	0	0	0	2	0	1	1
13	1	2	0	0	0	0	0	0	2	0	2	2	1	0	0	0	0	0	0	0	3	0	0	0	0	0	0	0	0	0	0	0	0	0	0	0	0	0	0	0	0	0	0	0	0	5	1	1	1
14	1	3	1	1	0	1	0	0	3	0	4	4	1	0	0	0	0	0	0	1	6	1	0	0	0	1	1	0	0	1	4	0	0	0	0	0	0	0	0	0	0	0	0	1	1	15	0	1	1
13	1	3	0	1	0	2	0	0	2	1	5	0	0	0	0	0	1	0	0	0	1	0	0	0	0	0	0	0	0	0	0	0	0	0	0	0	0	0	0	0	0	0	0	0	0	6	2	1	1
12	1	4	0	1	0	0	0	0	1	0	1	2	0	0	0	0	0	0	0	0	2	0	0	0	0	0	0	0	0	0	0	0	0	0	0	0	0	0	0	0	0	0	0	0	0	3	0	1	1
14	1	4	0	0	0	0	0	0	2	0	2	0	0	0	0	0	0	0	0	0	0	0	0	0	0	0	0	0	0	0	0	0	0	0	0	0	0	0	0	0	0	0	0	0	0	2	1	1	1
13	1	3	1	1	2	0	0	0	1	0	3	0	1	0	0	0	0	0	0	0	1	0	0	0	0	0	0	0	0	0	0	0	0	0	0	0	0	0	0	0	0	0	0	0	0	4	1	1	1
12	1	3	1	1	1	0	0	0	1	0	2	0	1	0	0	0	0	0	0	0	1	0	0	0	0	0	0	0	0	0	0	0	0	0	0	0	0	0	0	0	0	0	0	0	0	3	0	1	1
12	1	4	0	0	1	0	0	0	1	0	2	0	1	2	2	0	0	0	0	0	5	0	0	0	0	0	0	0	0	0	0	0	0	0	0	0	0	0	0	0	0	0	0	0	0	7	1	1	1
12	1	4	0	0	1	0	0	0	1	0	2	0	1	2	2	0	0	0	0	0	5	0	0	0	0	0	0	0	0	0	0	0	0	0	0	0	0	0	0	0	0	0	0	0	0	7	0	1	1
11	1	3	3	0	0	0	0	2	0	0	2	2	0	0	0	0	0	0	0	0	2	1	0	0	0	1	1	0	0	0	3	0	0	0	0	0	0	0	0	0	0	0	0	0	0	7	0	1	1
11	1	3	1	0	0	3	0	0	1	1	5	1	0	0	0	0	1	0	0	1	3	1	0	0	0	1	0	1	0	1	4	0	1	0	0	0	0	0	1	0	1	0	1	1	5	17	0	1	1
11	1	3	2	0	0	1	0	1	0	0	2	0	0	0	0	0	0	0	0	0	0	2	0	0	0	0	0	0	0	0	2	1	0	0	0	0	0	0	0	1	0	0	0	0	2	6	0	2	1
12	1	2	2	0	0	0	0	1	0	0	1	0	0	0	0	0	0	0	0	0	0	0	0	0	0	0	0	0	0	0	0	0	0	0	0	0	0	0	0	0	0	0	0	0	0	1	1	1	1
11	1	3	2	0	0	0	0	0	1	1	2	3	0	0	0	0	0	1	0	0	4	2	0	0	0	2	2	0	3	1	10	0	2	0	0	0	0	2	0	0	2	2	0	0	8	24	0	1	1
11	1	2	2	0	0	0	0	0	0	0	0	0	0	0	0	0	0	0	0	0	0	0	0	0	0	0	0	0	0	0	0	0	0	0	0	0	0	0	0	0	0	0	0	0	0	0	0	1	1
12	1	3	3	2	3	2	0	0	3	2	10	0	0	0	2	0	0	2	0	0	4	2	2	2	2	3	4	0	2	3	20	0	0	0	2	0	2	3	0	2	0	0	0	0	9	43	0	2	1
11	1	3	3	0	0	0	1	0	1	2	4	0	0	0	0	0	0	0	0	1	1	2	2	0	2	1	1	1	1	1	11	1	0	0	0	0	0	1	0	0	0	0	0	1	3	19	0	2	1
12	1	3	3	0	0	1	0	1	2	0	4	0	3	0	0	0	0	0	0	1	4	1	0	1	0	0	0	1	0	0	3	0	0	0	0	0	0	0	0	1	0	3	1	0	5	16	1	1	1
12	1	3	2	0	0	1	0	0	1	0	2	0	0	0	0	0	0	0	0	0	0	0	0	0	0	0	0	0	0	0	0	0	0	0	0	0	0	0	0	0	0	0	0	0	0	2	0	1	1
11	2	2	1	0	0	0	0	0	1	0	1	0	0	0	0	0	0	0	0	0	0	0	0	0	0	0	0	0	0	0	0	0	0	0	0	0	0	0	0	0	0	0	0	0	0	1	0	1	1
13	2	3	0	0	0	1	0	1	0	0	2	0	0	0	0	0	0	0	0	0	0	0	0	0	0	0	0	0	0	0	0	0	0	0	0	0	0	0	0	0	0	0	0	0	0	2	0	1	1
12	2	3	0	0	1	0	0	0	0	0	1	1	0	0	0	0	0	0	0	0	1	1	1	0	0	0	0	0	0	0	2	0	0	0	0	0	0	0	0	0	0	0	0	0	0	4	0	1	1
12	1	3	2	0	0	0	0	0	1	0	1	0	0	0	0	0	0	0	0	1	1	0	0	0	0	0	0	0	0	0	0	0	0	0	0	0	0	0	0	0	0	0	0	0	0	2	0	2	1
11	1	2	3	2	3	1	0	0	3	0	7	0	0	3	1	0	0	2	0	1	7	2	2	1	1	0	0	1	0	1	8	0	0	0	0	0	0	0	1	0	0	0	1	4	6	28	0	2	1
13	1	3	1	1	2	0	0	0	3	0	5	0	1	1	2	2	0	1	0	1	8	0	0	0	1	0	0	0	1	0	2	0	0	0	0	0	0	0	0	0	0	1	0	1	2	17	0	2	1
12	1	4	2	2	2	0	1	1	3	1	8	0	1	0	2	0	0	2	1	2	8	3	1	1	3	0	2	3	1	1	15	1	0	1	1	0	2	3	0	2	3	4	1	3	21	52	1	2	1
12	1	4	2	0	0	1	0	0	1	0	2	1	2	0	0	0	0	0	0	1	4	0	0	0	0	0	0	0	0	0	0	0	0	0	0	0	0	0	0	0	0	0	0	0	0	6	2	1	1
13	1	4	2	0	0	0	0	1	2	0	3	0	0	0	0	0	0	1	0	0	1	2	0	0	0	0	0	1	0	0	3	0	0	0	0	0	0	0	0	0	0	0	0	0	0	7	0	1	1
13	1	2	2	1	0	0	0	1	1	0	2	0	2	0	0	0	0	0	0	1	3	0	1	1	1	0	0	0	0	1	4	0	0	0	0	0	0	1	0	1	0	0	0	1	3	12	0	1	1
13	1	3	2	1	0	0	0	0	1	0	1	0	0	0	1	0	0	0	0	1	2	0	0	0	0	0	0	0	0	0	0	0	0	0	0	0	0	0	0	0	0	0	0	0	0	3	1	1	1
13	1	3	3	1	2	0	0	0	1	0	3	1	0	0	0	0	0	0	0	0	1	0	0	0	0	0	0	0	0	0	0	0	0	0	0	0	0	0	0	0	0	0	0	0	0	4	1	2	1
14	1	4	3	1	0	0	0	0	1	0	1	1	0	0	0	0	0	0	0	0	1	0	0	0	0	0	0	0	0	0	0	0	0	0	0	0	0	0	0	0	0	0	0	0	0	2	1	1	1
14	1	4	3	1	2	1	0	2	2	0	7	2	0	2	2	0	0	1	0	2	9	1	0	0	0	0	0	0	0	0	1	0	0	0	0	0	0	0	0	0	1	2	0	0	3	20	2	1	1
13	1	3	3	1	1	1	0	0	2	1	5	1	0	0	0	0	0	0	0	1	2	0	0	0	0	0	0	1	0	0	1	0	0	0	0	0	0	0	0	0	0	0	0	0	0	8	0	1	1
13	1	3	3	1	1	0	0	0	2	0	3	0	0	0	0	1	0	0	2	2	5	0	0	0	0	0	0	0	0	0	0	0	0	0	1	0	0	0	2	0	0	0	0	1	4	12	2	1	1
14	1	4	1	2	2	2	0	0	2	0	6	2	0	2	0	2	2	2	0	2	12	0	0	1	2	1	2	0	0	0	6	0	1	0	0	0	0	0	0	0	0	0	0	0	1	25	0	1	1
11	1	3	3	2	0	0	1	2	2	2	7	2	3	1	2	0	3	3	0	4	18	2	0	2	1	0	2	2	0	2	11	0	0	2	2	0	2	2	1	0	0	2	0	1	12	48	1	1	1
11	1	3	2	1	1	0	0	1	1	0	3	0	0	0	1	0	0	0	0	1	2	1	1	0	1	0	0	0	0	1	4	0	0	0	0	0	0	0	0	0	0	0	0	0	0	9	1	1	1
11	2	2	2	1	2	0	0	0	2	0	4	0	2	0	0	0	0	1	0	1	4	1	0	0	1	0	0	0	1	0	3	0	0	0	0	0	0	0	0	0	0	0	0	0	0	11	0	1	1
11	1	3	1	1	1	0	0	0	2	0	3	2	0	0	1	1	1	0	0	1	6	1	0	0	0	0	0	1	0	0	2	0	0	0	0	0	0	0	0	0	0	0	0	0	0	11	1	1	1
13	1	3	3	1	2	2	0	0	2	0	6	2	0	2	2	2	2	2	0	2	14	0	2	0	2	0	2	1	0	0	7	0	1	2	1	0	0	0	0	0	0	0	0	0	4	31	1	2	1
12	1	3	0	1	1	0	0	1	2	0	4	0	0	1	2	0	0	1	0	2	6	1	0	0	0	0	0	0	0	0	1	0	1	0	0	0	0	0	0	0	0	0	0	1	2	13	0	1	1
12	1	3	2	2	1	0	0	1	2	0	4	0	2	0	1	1	0	2	1	1	8	1	0	0	1	0	1	0	1	0	4	0	1	1	0	0	1	1	0	0	2	0	0	1	7	23	0	1	1
11	1	3	3	2	1	2	3	1	2	2	11	0	3	0	1	2	2	0	1	3	12	2	1	1	0	1	1	1	1	2	10	0	2	2	1	0	0	0	0	0	0	0	0	1	6	39	0	1	1
13	1	3	3	1	1	0	2	1	1	0	5	0	2	0	0	2	1	0	0	0	5	2	1	1	0	1	1	1	0	0	7	0	2	2	1	0	0	0	0	0	0	0	0	1	6	23	0	1	1
13	1	3	2	1	2	1	1	2	2	0	8	2	1	0	2	0	0	0	0	2	7	2	0	2	1	0	0	0	0	1	6	0	0	0	0	0	0	1	0	0	0	2	0	0	3	24	0	1	1
13	1	3	3	1	2	0	1	0	1	1	5	2	0	1	1	0	1	1	0	0	6	0	1	0	0	0	1	0	1	0	3	0	1	1	0	0	0	0	0	0	0	0	0	1	3	17	0	1	1
12	1	3	3	1	0	2	1	2	2	1	8	0	1	1	0	2	0	1	2	2	9	2	0	2	1	2	2	1	1	1	12	1	0	1	1	0	1	0	0	0	2	1	0	1	8	37	1	1	1
13	1	3	3	2	1	2	0	1	2	2	8	2	2	1	3	1	1	2	1	0	13	3	2	1	1	2	2	2	2	2	17	1	1	1	0	0	0	1	0	0	3	0	0	1	8	46	0	1	1
11	1	3	4	0	2	0	3	2	2	0	9	0	1	0	0	0	0	0	0	0	1	0	2	2	0	2	2	0	2	2	12	0	0	0	0	0	0	0	0	0	0	0	0	0	0	22	0	2	1
13	1	2	3	1	0	0	0	0	2	0	2	0	0	0	0	2	0	0	0	0	2	0	0	0	2	0	2	1	0	0	5	0	1	0	0	0	0	0	0	0	0	0	0	0	1	10	0	1	1
13	1	2	0	1	2	2	0	0	2	0	6	2	0	2	0	2	2	2	0	2	12	0	0	0	2	0	2	1	0	0	5	0	1	2	1	0	0	0	0	0	0	0	0	0	4	27	0	1	1
13	1	4	2	2	0	0	0	0	2	2	4	3	0	2	2	2	0	2	0	2	13	3	0	0	0	0	0	0	0	0	3	0	1	1	0	0	0	0	1	0	0	0	0	0	3	23	0	1	1
14	1	3	3	1	2	2	0	0	2	0	6	2	0	2	0	2	2	2	0	2	12	0	2	0	2	0	2	1	0	0	7	0	1	2	0	0	0	0	0	0	0	0	0	0	3	28	1	2	1
13	1	4	3	1	1	1	0	1	2	0	5	2	2	1	1	0	0	1	0	2	9	0	2	1	1	2	1	2	1	0	10	0	1	1	0	0	0	0	0	0	0	1	0	0	3	27	0	1	1
12	2	3	2	1	1	0	0	1	1	0	3	0	0	0	0	0	0	0	0	1	1	1	1	1	1	0	1	0	0	0	5	0	0	0	0	0	0	0	0	0	0	0	0	0	0	9	2	1	1
12	2	3	2	1	1	1	0	0	1	0	3	0	0	0	0	0	0	0	0	1	1	1	1	0	0	0	1	1	0	0	4	0	0	0	0	0	0	0	0	0	0	0	0	0	0	8	1	1	1
13	2	3	0	0	0	0	0	0	1	0	1	0	0	0	0	0	0	0	0	0	0	0	0	0	0	0	0	0	0	0	0	0	0	0	0	0	0	0	0	0	0	0	0	0	0	1	1	1	1
11	2	2	3	0	1	0	0	2	1	0	4	0	1	0	0	0	0	0	0	0	1	0	0	0	0	0	0	0	0	0	0	0	0	0	0	0	0	0	0	0	0	0	0	0	0	5	0	1	1
12	2	4	3	2	1	0	0	2	0	0	3	0	1	0	0	0	0	1	0	0	2	1	0	1	0	1	0	0	0	0	3	0	0	0	0	0	0	0	0	0	0	0	0	0	0	8	0	1	1
13	2	2	3	2	2	0	0	2	1	0	5	2	0	0	0	0	0	0	0	0	2	1	1	1	1	1	1	0	0	1	7	0	0	0	1	0	0	1	0	0	1	0	0	1	4	18	1	1	1
12	1	4	2	1	0	0	0	0	2	0	2	0	0	0	2	0	0	0	0	2	4	0	0	0	0	0	0	0	0	0	0	0	0	0	0	0	0	0	0	0	0	0	0	0	0	6	0	1	1
13	2	3	3	2	0	0	0	0	2	0	2	2	0	0	0	0	0	1	0	2	5	1	0	0	0	0	0	0	0	0	1	0	1	0	0	0	0	0	0	0	0	0	0	0	1	9	1	1	1
11	2	2	1	0	0	0	1	0	1	0	2	0	0	0	0	0	0	0	0	1	1	0	1	0	0	0	0	1	0	0	2	0	0	0	0	0	0	0	0	0	0	0	0	0	0	5	0	2	1
12	2	2	2	2	2	2	1	0	2	1	8	0	2	1	2	2	0	2	0	0	9	0	1	0	2	0	0	1	0	0	4	0	1	2	0	0	0	0	0	0	0	0	0	1	4	25	1	1	1
11	2	3	3	0	3	0	1	0	1	0	5	0	1	1	1	0	0	0	0	2	5	0	1	0	0	1	1	1	1	1	6	0	1	1	0	0	0	0	0	1	1	0	0	0	4	20	0	1	1
11	2	3	3	0	3	0	0	0	1	0	4	2	1	1	1	0	0	1	0	1	7	1	0	0	0	0	1	1	0	0	3	1	0	1	0	0	1	0	0	0	0	0	0	0	3	17	0	1	1
12	2	3	3	2	2	1	0	1	0	0	4	1	0	1	0	0	0	0	0	0	2	1	1	0	0	0	0	0	0	0	2	0	1	0	0	0	0	0	0	0	0	0	0	0	1	9	0	1	1
12	1	4	3	1	1	0	1	2	3	0	7	3	2	1	1	0	0	0	0	2	9	2	0	0	0	1	0	2	0	2	7	0	1	0	2	0	0	0	0	0	0	0	0	0	3	26	1	1	1
12	1	2	3	1	1	0	0	2	3	0	6	3	0	0	0	0	0	1	0	2	6	2	0	0	0	1	0	2	0	2	7	0	1	1	0	0	0	0	0	0	0	0	0	0	2	21	0	1	1
12	1	4	3	0	0	2	0	0	1	1	4	0	1	0	0	1	0	0	0	2	4	1	1	0	1	0	0	0	0	0	3	0	1	1	0	0	1	0	0	0	0	0	0	0	3	14	2	1	1
14	2	3	3	0	0	1	1	0	2	0	4	1	0	0	0	0	0	0	0	1	2	0	0	0	0	0	0	1	0	0	1	0	0	0	0	0	0	0	0	0	0	0	0	0	0	7	1	1	1
13	2	4	3	1	0	0	0	1	1	0	2	2	0	0	0	0	0	1	0	1	4	0	1	0	0	0	1	0	0	0	2	0	0	0	0	0	0	0	0	0	1	0	0	0	1	9	1	1	1
13	2	2	3	1	1	0	0	1	1	0	3	0	1	0	0	0	0	0	1	1	3	1	0	0	0	0	0	0	0	0	1	0	0	0	0	0	0	0	0	0	0	0	0	0	0	7	1	1	1
12	2	4	3	1	0	0	0	0	1	0	1	2	1	0	0	0	0	0	0	1	4	1	0	0	0	0	0	0	0	0	1	0	0	0	0	0	0	0	0	0	0	0	0	0	0	6	0	2	1
12	2	3	3	2	0	0	0	0	2	1	3	1	0	0	1	0	0	1	0	1	4	3	3	3	2	2	3	0	1	3	20	0	0	0	0	0	0	2	0	0	0	0	0	1	3	30	1	2	1
11	1	2	3	2	3	1	1	2	1	1	9	2	4	1	1	1	0	1	0	1	11	1	2	1	0	1	1	0	1	1	8	0	0	0	0	0	1	1	0	0	1	0	0	1	4	32	1	1	1
12	1	2	4	2	2	1	0	1	0	0	4	3	0	0	0	0	0	0	0	1	4	1	0	0	0	0	0	0	0	1	2	1	0	0	0	0	0	0	0	0	0	0	0	0	1	11	1	1	1
13	1	3	2	1	1	0	0	1	1	0	3	0	0	0	0	0	0	0	0	1	1	0	0	0	0	0	0	0	0	0	0	0	0	0	0	0	0	0	0	0	1	0	0	0	1	5	0	1	1
12	1	3	3	1	1	0	0	1	2	0	4	1	2	1	1	1	2	2	0	1	11	2	1	1	0	0	1	1	0	1	7	0	1	1	1	0	0	1	0	1	0	0	0	0	5	27	1	2	1
12	1	2	3	2	2	2	3	2	3	2	14	3	2	1	2	2	2	2	0	2	16	2	0	0	0	0	0	1	0	0	3	0	0	0	0	0	0	0	0	0	0	1	0	2	3	36	0	2	1
11	1	4	3	0	1	1	0	1	0	1	4	0	0	0	1	0	1	1	0	1	4	1	0	0	1	0	0	0	0	0	2	0	1	0	1	0	1	0	0	0	0	1	0	1	5	15	0	2	1
12	2	3	2	0	1	1	1	1	1	1	6	0	0	0	1	0	0	0	0	1	2	1	0	0	1	0	1	0	0	0	3	0	0	0	0	0	0	0	0	0	0	0	0	0	0	11	2	1	1
13	1	3	2	0	0	1	0	0	1	0	2	0	0	1	1	0	0	1	0	0	3	1	0	0	0	1	0	0	0	0	2	0	0	0	0	0	0	0	0	0	0	0	0	0	0	7	0	1	1
12	1	3	0	1	0	0	0	0	1	0	1	2	3	0	0	0	0	0	0	1	6	0	0	0	0	0	0	0	0	0	0	0	0	0	0	0	0	0	0	0	0	0	0	0	0	7	0	1	1
13	1	4	1	2	2	1	0	0	1	1	5	0	0	1	1	0	0	1	0	1	4	0	1	2	3	1	2	1	1	1	12	0	1	0	0	0	0	1	0	1	0	0	0	1	4	25	0	1	1
14	1	4	4	4	1	1	2	4	2	3	13	1	0	2	2	0	2	0	1	2	10	2	2	1	3	0	2	3	1	0	14	1	2	2	0	0	0	2	0	0	1	3	0	1	12	49	0	1	2
12	2	3	2	0	0	0	0	0	1	0	1	0	0	0	0	0	0	0	0	0	0	2	2	2	1	2	1	1	1	1	13	0	0	0	0	0	0	0	1	0	0	0	0	0	1	15	0	1	1
13	2	4	3	0	2	0	0	0	1	2	5	0	0	1	3	0	0	2	2	0	8	2	0	0	0	0	0	1	1	0	4	0	0	0	0	0	0	0	0	0	0	0	0	0	0	17	0	2	1
12	2	2	3	2	0	0	0	0	0	0	0	0	0	0	0	0	0	0	0	0	0	1	0	0	0	0	0	0	0	0	1	0	0	0	0	0	0	0	0	0	0	0	0	0	0	1	0	2	1
12	2	4	3	1	2	2	0	1	2	0	7	0	0	0	0	0	0	0	0	0	0	0	0	0	0	0	0	0	0	0	0	0	0	0	0	0	0	0	0	0	0	0	0	0	0	7	2	1	1
11	2	3	0	0	0	0	0	0	2	2	4	0	1	0	0	0	0	0	0	0	1	0	0	0	0	0	0	0	0	0	0	0	0	0	0	0	0	0	0	0	0	0	0	0	0	5	0	1	1
11	2	4	3	1	3	2	0	0	2	0	7	1	1	0	1	0	1	1	0	0	5	2	0	1	0	0	1	0	0	0	4	1	0	0	0	1	1	0	0	1	1	0	0	0	5	21	1	2	1
12	2	4	3	3	1	2	0	1	2	0	6	1	2	0	0	1	1	0	1	1	7	2	1	2	1	1	2	1	1	1	12	0	1	0	2	1	1	2	0	1	1	0	0	1	10	35	0	2	1
12	2	3	3	2	0	1	1	0	1	0	3	0	0	0	0	1	0	0	0	1	2	1	3	3	2	3	2	1	0	3	18	0	3	0	2	0	0	2	0	0	0	0	0	0	7	30	0	1	1
12	2	3	3	2	0	0	0	0	2	0	2	0	0	0	0	0	0	0	0	1	1	3	3	3	2	2	3	0	0	2	18	0	0	0	0	0	0	3	0	0	0	0	0	1	4	25	0	2	1
13	2	3	3	2	1	0	1	1	1	0	4	0	0	0	0	0	1	0	0	1	2	3	3	3	2	2	3	0	0	2	18	0	1	0	1	0	0	1	0	1	2	0	0	1	7	31	1	1	2
12	2	3	3	1	0	0	1	1	0	0	2	0	0	1	0	0	0	1	0	1	3	1	1	1	1	1	1	1	0	1	8	0	0	0	1	0	0	2	0	0	1	0	0	1	5	18	1	1	1
13	2	3	2	0	1	0	1	0	2	0	4	0	0	0	0	0	0	0	0	0	0	0	2	1	0	1	1	0	0	1	6	0	0	0	0	0	0	0	0	0	0	0	0	0	0	10	0	1	1
13	2	4	3	0	0	0	0	0	0	0	0	1	0	0	0	0	0	0	0	0	1	0	0	0	0	0	0	0	0	0	0	0	0	0	0	0	0	0	0	0	0	0	0	0	0	1	1	1	1
12	2	3	2	2	1	1	0	1	2	0	5	2	0	0	0	0	1	0	0	1	4	1	0	0	1	0	0	1	0	1	4	0	0	0	1	0	0	0	0	0	0	0	0	0	1	14	2	1	1
13	2	3	3	2	0	1	0	0	0	1	2	0	0	0	0	0	0	0	0	0	0	0	0	0	1	1	1	0	0	0	3	0	0	0	0	0	0	1	0	0	0	0	0	0	1	6	1	1	1
12	2	3	3	0	1	0	0	0	4	0	5	0	2	0	1	0	0	1	0	1	5	2	0	0	0	1	1	0	0	0	4	0	0	0	0	0	0	0	0	0	0	0	0	0	0	14	2	1	1
12	1	3	2	1	1	1	0	0	2	0	4	1	0	0	1	1	1	0	0	1	5	1	0	0	1	0	0	0	0	0	2	0	0	0	1	0	0	0	0	0	0	0	0	0	1	12	0	1	1
13	1	2	3	0	0	1	0	0	1	0	2	0	0	0	1	0	0	0	0	0	1	0	0	0	0	0	0	0	0	0	0	0	0	1	0	0	0	0	0	0	0	0	0	0	1	4	0	1	1
12	1	2	2	0	0	1	0	0	1	1	3	0	0	0	0	1	0	1	0	1	3	1	0	0	0	0	1	0	0	0	2	0	1	0	0	0	0	0	0	0	0	0	0	0	1	9	0	2	1
12	1	3	2	1	2	0	1	0	3	2	8	0	2	1	0	2	0	2	0	2	9	2	0	2	0	0	0	1	0	0	5	0	0	0	0	0	1	0	0	0	0	0	0	0	1	23	0	1	1
11	1	3	2	1	0	0	0	0	1	0	1	0	1	0	0	0	0	0	0	1	2	1	0	0	0	0	0	0	0	0	1	0	0	0	0	0	0	0	0	0	0	0	0	0	0	4	0	1	1
13	1	2	3	1	2	2	0	0	2	0	6	2	0	2	0	2	2	2	0	2	12	0	2	0	2	0	2	1	0	0	7	0	1	2	1	0	0	0	0	0	0	0	0	0	4	29	0	2	1
13	1	3	2	2	1	2	0	0	1	0	4	2	2	0	1	1	0	1	0	2	9	1	1	0	0	0	1	0	1	0	4	0	1	1	0	0	1	0	1	1	0	0	0	0	5	22	0	1	1
13	1	3	3	0	0	0	0	1	0	0	1	0	1	0	0	0	0	0	0	0	1	3	1	2	0	0	0	0	0	3	9	0	0	0	0	0	0	1	0	0	0	2	0	1	4	15	0	2	1
12	2	3	3	1	0	1	0	2	2	0	5	0	3	0	2	0	0	0	0	1	6	1	1	1	1	1	1	1	1	1	9	0	0	0	0	0	0	1	0	0	0	1	0	1	3	23	2	2	1
13	2	4	0	0	0	0	0	0	2	0	2	0	0	0	0	0	0	0	0	0	0	0	0	0	0	0	0	0	0	0	0	0	0	0	0	0	0	0	0	0	0	0	0	0	0	2	1	1	1
11	2	2	0	0	0	0	0	0	1	0	1	0	0	0	0	0	0	0	0	0	0	0	1	0	1	0	0	0	0	0	2	0	0	0	0	0	0	0	0	0	0	0	0	0	0	3	2	1	1
11	2	3	1	1	1	0	0	0	1	0	2	0	0	0	0	0	0	0	0	1	1	1	0	0	0	0	0	0	0	0	1	0	0	0	0	0	0	0	0	0	0	0	0	0	0	4	0	1	1
11	2	2	3	0	2	0	0	0	0	0	2	0	1	0	0	0	0	0	0	0	1	0	0	0	0	0	0	0	0	0	0	0	0	0	0	0	0	0	0	0	0	0	0	0	0	3	1	1	1
12	1	4	3	1	1	0	1	0	2	1	5	0	1	0	0	0	0	0	0	1	2	0	0	0	1	0	1	0	0	0	2	0	0	0	0	0	0	0	0	0	0	0	0	0	0	9	1	1	1
11	1	4	3	0	0	1	0	0	0	0	1	0	0	0	1	0	0	0	0	0	1	0	0	0	0	0	0	0	0	0	0	0	0	0	0	0	0	0	0	0	0	0	0	0	0	2	0	1	1
13	2	3	2	2	2	0	0	0	1	0	3	2	0	0	1	0	0	1	0	2	6	1	0	0	0	0	0	1	1	0	3	0	1	1	0	0	0	0	0	0	0	0	0	0	2	14	2	1	1
13	2	3	2	2	1	0	1	0	0	0	2	0	0	0	0	0	0	0	0	1	1	1	0	0	0	1	0	0	0	0	2	0	0	0	0	0	0	0	0	0	0	0	0	0	0	5	0	2	1
12	2	4	3	2	0	0	0	0	2	0	2	0	0	0	0	0	0	0	0	1	1	1	0	0	2	2	2	0	0	2	9	0	0	0	0	0	0	1	0	0	0	0	0	0	1	13	1	1	1
13	2	3	3	1	1	0	1	0	2	0	4	2	1	0	0	0	0	0	0	1	4	1	0	0	2	2	2	1	0	2	10	0	2	0	0	0	0	0	0	1	0	1	0	1	5	23	0	2	1
11	2	2	2	0	0	0	0	0	0	0	0	0	0	0	1	0	0	0	0	0	1	0	0	0	0	0	0	0	0	0	0	0	0	0	0	0	0	0	0	0	0	0	0	0	0	1	1	1	1
12	2	3	1	2	0	0	0	0	0	0	0	1	0	0	0	0	0	0	0	0	1	0	0	0	0	1	0	0	0	1	2	0	0	0	0	0	0	0	0	0	0	0	0	0	0	3	1	1	1
12	2	4	2	1	3	0	1	1	3	1	9	1	2	2	0	1	0	1	0	1	8	1	0	1	0	1	0	1	0	0	4	0	1	0	0	0	0	0	0	0	0	0	0	0	1	22	1	2	1
11	2	3	3	0	1	0	0	0	1	0	2	0	0	0	0	0	1	0	0	0	1	0	0	0	0	0	1	1	0	0	2	0	0	0	0	0	0	0	0	0	0	0	0	0	0	5	0	2	1
12	2	2	2	2	2	2	1	0	2	0	7	2	1	1	2	0	0	1	0	2	9	1	0	0	1	0	0	1	1	1	5	1	0	0	0	0	0	1	0	0	0	0	0	1	3	24	0	1	1
11	1	4	3	2	0	0	1	3	0	1	5	2	0	0	1	0	0	1	0	0	4	2	1	0	0	1	0	0	1	0	5	0	0	0	0	0	0	0	0	0	0	0	0	0	0	14	0	1	1
12	2	4	3	0	0	1	1	0	3	3	8	0	0	1	0	0	0	0	0	0	1	1	0	0	0	0	0	0	0	0	1	0	0	0	0	0	0	1	0	0	0	1	0	0	2	12	2	2	1
13	1	3	2	1	0	0	0	0	4	0	4	0	1	0	0	0	0	0	0	0	1	0	0	0	0	0	0	0	0	0	0	0	0	0	0	0	0	0	0	0	0	0	0	0	0	5	0	2	1
11	1	3	2	1	0	0	0	1	0	1	2	0	0	0	0	0	1	0	0	1	2	0	0	0	0	1	0	0	0	1	2	0	0	0	0	0	1	0	0	0	0	0	0	0	1	7	0	1	1
12	1	3	0	1	2	1	0	0	0	0	3	0	0	0	0	0	0	0	0	0	0	0	0	0	0	0	0	2	0	0	2	0	0	0	0	0	0	0	0	0	0	0	0	0	0	5	0	1	1
12	2	3	3	2	2	2	0	0	0	0	4	0	2	2	0	0	0	2	0	2	8	2	0	0	0	0	0	0	0	0	2	2	0	0	0	0	0	0	0	0	0	0	0	0	2	16	0	1	1
11	2	4	2	4	3	3	3	1	3	3	16	1	2	3	3	2	1	3	1	3	19	3	3	3	3	0	3	3	4	3	25	0	2	4	1	1	0	3	0	1	0	0	2	3	17	77	0	2	1
11	2	2	1	0	0	0	0	0	0	0	0	0	0	0	0	0	0	0	0	0	0	0	0	0	0	0	0	0	0	0	0	0	0	0	0	0	0	0	0	0	0	0	0	0	0	0	0	1	1
11	2	2	3	0	1	0	0	0	1	0	2	0	1	0	0	0	0	0	0	0	1	0	0	0	0	0	0	0	0	0	0	0	0	0	0	0	0	0	0	0	0	0	0	0	0	3	1	1	1
13	2	4	3	2	2	0	0	2	3	2	9	0	2	0	2	2	0	2	0	0	8	2	2	2	1	0	1	1	1	0	10	0	1	1	2	0	1	1	0	1	1	0	0	0	8	35	0	1	1
12	2	4	0	0	0	0	0	0	2	0	2	0	0	0	0	0	0	0	0	0	0	0	0	0	0	0	0	0	0	0	0	0	0	0	0	0	0	0	0	0	0	0	0	0	0	2	0	1	1
12	2	3	3	0	3	0	0	0	1	1	5	0	2	2	1	0	1	1	0	1	8	2	1	1	0	0	0	2	0	0	6	0	0	1	0	0	0	0	0	1	0	0	0	0	2	21	0	1	1
13	2	3	0	0	0	0	0	0	1	0	1	0	0	0	0	0	0	0	0	0	0	0	0	0	0	0	0	0	0	0	0	0	0	0	0	0	0	0	0	0	0	0	0	0	0	1	1	2	1
13	2	2	0	0	0	0	0	0	0	0	0	0	1	0	0	0	0	0	0	0	1	0	0	0	0	0	0	0	0	0	0	0	0	0	0	0	0	0	0	0	0	0	0	0	0	1	0	1	1
11	2	2	3	2	2	0	0	0	0	0	2	0	2	0	0	0	0	0	0	0	2	1	0	0	0	0	0	0	0	0	1	0	0	0	0	0	0	0	0	0	0	0	0	0	0	5	0	1	1
12	2	3	2	4	2	0	2	1	1	0	6	0	0	3	0	0	1	0	0	1	5	2	0	0	1	0	0	0	0	0	3	0	1	1	0	0	0	0	0	0	0	0	0	0	2	16	2	1	1
11	2	3	2	0	0	0	0	0	1	0	1	0	1	0	0	0	1	0	0	0	2	0	0	0	0	0	0	1	0	0	1	0	0	0	0	0	0	0	0	0	0	0	0	0	0	4	1	1	1
12	2	3	1	3	1	0	2	1	1	2	7	0	0	0	0	0	1	0	0	0	1	0	0	3	0	0	0	0	0	1	4	0	0	0	2	2	0	3	0	0	0	0	0	0	7	19	1	1	1
13	2	2	3	2	1	0	0	2	2	0	5	0	1	0	1	0	0	1	0	1	4	2	1	1	1	1	1	0	0	1	8	0	0	0	0	0	0	1	0	0	1	1	0	1	4	21	1	1	1
14	2	2	3	0	1	0	0	1	2	0	4	0	0	0	0	0	0	0	0	1	1	0	0	0	0	0	0	0	0	0	0	0	0	0	0	0	0	0	0	0	0	0	0	0	0	5	2	1	1
12	2	2	2	0	0	0	2	1	2	0	5	2	3	0	0	0	0	0	0	1	6	1	0	0	0	1	0	0	0	0	2	0	0	0	0	0	0	0	0	0	0	0	0	0	0	13	0	1	1
13	2	3	2	1	1	0	1	1	2	0	5	0	0	0	0	0	0	0	0	1	1	0	0	0	0	0	0	0	0	0	0	0	0	0	0	0	0	0	0	0	0	0	0	0	0	6	0	1	1
12	2	3	3	1	0	1	0	0	2	0	3	0	0	0	0	0	0	0	0	1	1	0	0	0	1	1	1	0	0	0	3	0	0	0	0	0	0	0	0	0	0	0	0	0	0	7	0	1	1
13	2	4	2	0	1	1	0	0	1	0	3	0	0	0	0	0	0	0	0	0	0	0	1	0	0	0	0	0	0	0	1	0	0	0	0	0	0	0	0	0	0	0	0	0	0	4	2	1	1
12	2	2	2	1	0	0	0	0	1	0	1	0	0	0	0	0	0	0	0	1	1	0	1	1	0	1	1	0	0	1	5	0	0	0	0	0	0	1	0	0	0	0	0	0	1	8	0	1	1
11	2	3	3	2	0	1	0	1	2	0	4	1	0	1	0	1	1	1	0	1	6	1	2	1	2	1	0	1	1	2	11	0	0	1	0	0	0	1	0	0	1	1	0	0	4	25	1	1	1
11	2	3	2	1	1	0	0	1	2	3	7	2	2	3	2	1	1	1	0	0	12	0	1	1	1	0	1	0	0	2	6	0	0	1	0	0	0	0	0	0	0	0	0	0	1	26	0	1	1
11	2	3	3	2	0	0	0	0	1	0	1	2	1	1	0	0	0	0	0	2	6	0	1	0	0	1	1	1	0	0	4	0	0	1	0	0	0	0	0	0	0	0	0	0	1	12	0	1	1
11	2	3	3	0	0	0	0	0	1	0	1	0	0	0	0	0	0	0	0	1	1	0	0	0	0	1	1	0	0	0	2	0	0	0	0	0	0	0	0	0	0	0	0	0	0	4	0	1	1
11	2	2	0	0	0	0	0	0	1	0	1	0	0	0	0	0	0	0	0	0	0	0	0	0	0	0	0	0	0	0	0	0	0	0	0	0	0	0	0	0	0	0	0	0	0	1	2	1	1
11	2	2	3	0	0	0	0	0	1	0	1	0	0	0	0	0	0	0	0	0	0	0	0	0	0	0	0	0	0	0	0	0	0	0	0	0	0	0	0	0	0	0	0	0	0	1	0	2	1
12	2	3	0	0	1	2	0	1	0	0	4	0	1	0	0	0	2	0	0	1	4	1	0	0	0	0	0	1	0	0	2	0	1	0	1	0	0	0	0	0	0	0	0	0	2	12	1	2	1
11	2	4	3	0	1	0	0	0	1	0	2	2	0	0	0	0	0	1	0	0	3	0	0	0	0	0	0	0	0	0	0	0	0	0	0	0	0	0	0	0	0	0	0	0	0	5	0	1	1
12	2	3	3	0	2	0	0	0	0	0	2	0	1	0	0	0	0	0	0	0	1	0	0	0	0	0	0	0	0	0	0	0	0	0	0	0	0	0	0	0	0	0	0	0	0	3	1	2	1
12	2	2	0	0	0	0	0	0	1	0	1	1	1	1	0	0	0	0	0	0	3	0	0	0	0	0	0	0	0	0	0	0	0	0	0	0	0	0	0	0	0	0	0	0	0	4	1	1	1
13	2	3	2	0	0	0	3	0	0	0	3	0	0	0	0	0	0	0	0	0	0	0	0	0	0	0	0	0	0	0	0	0	0	0	0	0	0	0	0	0	0	0	0	0	0	3	0	2	1
12	1	2	3	0	0	0	0	0	2	0	2	0	2	0	0	2	0	0	0	0	4	0	0	0	0	0	0	0	0	0	0	0	0	0	0	0	0	0	0	0	0	0	0	0	0	6	1	1	1
12	2	2	2	0	0	0	2	1	0	0	3	0	0	0	0	0	0	0	0	1	1	1	0	0	1	1	1	0	0	1	5	0	0	0	1	0	0	0	0	0	0	0	0	0	1	10	0	1	1
11	2	3	3	0	2	0	0	2	3	0	7	0	2	0	0	2	0	0	0	0	4	0	2	2	0	0	2	1	0	0	7	0	1	0	0	0	1	0	0	1	1	0	0	0	4	22	2	2	1
13	1	2	2	2	2	0	0	1	2	0	5	1	0	0	2	0	0	1	0	0	4	1	0	0	0	0	0	0	0	0	1	0	0	0	0	0	0	0	0	0	0	0	0	0	0	10	0	2	1
12	2	3	2	2	0	0	0	0	1	0	1	0	0	0	0	0	0	0	0	0	0	0	0	0	0	0	0	1	0	0	1	0	0	0	0	0	0	0	0	0	0	0	0	0	0	2	0	1	1
12	2	2	3	2	1	0	0	2	1	0	4	0	0	0	0	0	0	0	0	0	0	0	1	0	0	1	0	0	0	0	2	0	0	0	0	0	0	0	0	0	0	0	0	0	0	6	1	2	1
11	2	4	1	0	0	0	0	1	1	0	2	0	0	0	1	0	0	0	0	0	1	0	0	0	0	0	0	0	0	0	0	0	0	0	0	0	0	0	0	0	0	0	0	0	0	3	2	1	1
12	1	3	3	3	2	4	3	2	3	0	14	4	2	2	1	1	0	1	0	1	12	2	1	0	1	1	2	3	3	2	15	1	1	1	2	0	1	0	0	0	1	3	0	0	10	51	2	1	2
12	1	3	3	3	2	0	0	2	2	0	6	3	1	0	0	0	0	1	0	0	5	0	0	0	0	0	2	3	0	1	6	0	2	0	3	1	0	1	1	0	1	0	3	1	13	30	0	1	1
12	1	3	3	0	0	0	0	0	1	2	3	3	1	0	0	0	0	0	0	0	4	1	1	0	0	0	1	1	0	1	5	0	0	0	0	0	0	0	0	0	0	0	0	0	0	12	1	1	1
11	2	4	3	0	0	0	1	0	1	0	2	0	0	0	0	0	0	0	0	0	0	1	0	0	1	1	0	0	0	1	4	0	0	0	0	0	0	1	0	0	1	0	1	0	3	9	1	2	1
11	1	3	2	0	0	0	0	0	1	0	1	1	0	0	0	0	0	0	0	1	2	0	0	0	0	0	0	0	0	0	0	0	0	0	0	0	0	0	0	0	0	0	0	0	0	3	0	1	1
12	1	3	3	1	0	0	0	0	3	3	6	0	0	0	0	0	0	0	0	0	0	0	0	0	1	1	0	0	0	0	2	0	0	0	0	0	0	0	0	0	0	0	0	0	0	8	0	1	1
11	1	3	1	1	0	2	0	1	0	1	4	0	0	0	0	0	0	0	0	0	0	0	0	0	0	0	0	0	0	0	0	0	0	0	0	0	0	0	0	0	0	0	0	0	0	4	0	1	1
11	1	3	3	2	1	0	2	3	1	0	7	1	0	0	3	0	0	0	0	3	7	3	0	0	3	0	1	0	0	0	7	0	0	0	0	0	0	0	0	0	0	0	0	1	1	22	0	1	1
11	1	2	1	0	1	0	0	0	0	0	1	0	1	0	0	0	0	0	0	1	2	0	0	0	0	0	0	0	0	0	0	0	0	0	0	0	0	0	0	0	0	0	0	0	0	3	1	1	1
12	1	4	1	0	1	0	1	0	1	0	3	0	1	0	0	0	0	0	0	1	2	0	0	0	0	0	0	0	0	0	0	0	0	0	0	0	0	0	0	0	0	0	0	0	0	5	0	1	1
13	1	2	1	2	0	0	0	0	2	0	2	0	1	0	1	1	0	0	0	2	5	0	0	0	0	0	0	0	0	0	0	0	0	0	0	0	0	0	0	0	0	0	0	1	1	8	1	1	1
12	1	3	2	0	1	0	0	0	1	0	2	0	0	0	0	0	0	0	0	0	0	0	0	0	0	0	0	0	0	0	0	0	0	0	0	0	0	0	0	0	0	0	0	0	0	2	1	1	1
12	1	4	2	0	1	1	1	0	1	0	4	0	0	0	0	0	0	0	0	1	1	1	0	0	0	0	0	0	0	0	1	0	0	1	0	0	0	0	0	0	0	0	0	0	1	7	0	1	1
12	1	4	2	1	0	0	0	0	1	0	1	1	0	0	0	0	0	0	0	0	1	0	0	0	0	0	0	0	0	0	0	0	0	0	0	0	0	0	0	0	0	0	0	0	0	2	0	2	1
12	1	3	3	1	0	1	1	0	1	0	3	1	0	0	0	0	0	0	0	0	1	1	1	1	1	0	1	0	0	0	5	0	0	0	0	0	0	0	0	0	0	0	0	0	0	9	0	1	1
12	1	3	2	2	2	1	1	0	2	0	6	2	0	0	2	0	2	3	0	2	11	1	2	0	3	0	0	3	0	0	9	0	0	3	0	0	0	2	3	0	3	0	3	0	14	40	2	1	1
12	1	2	2	0	0	1	1	1	2	0	5	0	0	0	1	1	0	1	0	0	3	1	0	0	0	1	1	0	0	0	3	0	1	0	0	0	0	1	0	0	0	0	0	0	2	13	0	2	1
11	1	4	2	1	2	0	0	0	0	0	2	1	0	0	1	0	0	0	0	0	2	0	0	0	0	0	0	0	0	0	0	0	0	0	0	0	0	0	0	0	0	0	0	0	0	4	0	1	1
13	1	4	3	2	2	0	2	1	3	0	8	1	1	0	3	0	0	1	3	3	12	1	1	2	2	1	1	0	2	2	12	1	1	1	1	0	0	1	2	0	0	4	3	1	15	47	1	1	2
13	1	4	1	0	0	0	0	0	1	0	1	1	1	0	0	0	0	0	0	0	2	0	0	0	0	0	0	0	0	0	0	0	0	0	0	0	0	0	0	0	0	0	0	0	0	3	0	1	1
13	1	3	2	1	0	0	0	0	1	1	2	0	0	1	0	1	0	0	0	0	2	0	0	0	0	0	0	0	0	0	0	0	0	0	0	0	0	0	0	0	0	0	0	0	0	4	1	2	1
13	1	3	3	1	1	2	1	4	3	0	11	0	0	0	1	0	0	0	0	1	2	1	0	0	1	1	0	0	0	0	3	0	0	0	0	0	0	0	0	0	0	0	0	1	1	17	0	1	1
12	1	2	2	1	0	1	1	0	1	0	3	0	1	0	0	0	0	0	0	0	1	0	0	0	0	0	0	0	0	0	0	0	0	0	0	0	0	0	0	0	0	0	0	0	0	4	0	1	1
11	1	4	3	1	0	0	0	1	2	0	3	1	0	0	0	0	0	1	0	0	2	1	0	0	0	0	0	0	0	0	1	0	0	0	0	0	0	0	0	0	0	0	0	0	0	6	0	1	1
11	1	2	2	4	0	0	0	1	0	0	1	0	0	0	0	0	0	0	0	0	0	0	0	0	0	0	0	0	0	0	0	0	0	0	0	0	0	0	0	0	0	0	0	0	0	1	0	2	1
12	1	3	2	0	0	0	0	0	1	0	1	0	0	0	0	0	0	0	0	0	0	0	0	0	0	0	0	0	0	0	0	0	0	0	0	0	0	0	0	0	0	0	0	0	0	1	0	1	1
12	1	4	2	0	2	1	0	2	2	1	8	0	0	0	2	1	0	0	0	1	4	0	1	1	0	1	0	0	1	0	4	0	0	0	0	0	0	1	0	0	1	0	0	0	2	18	0	1	1
11	1	3	2	0	1	0	0	1	0	0	2	0	0	1	0	0	0	0	0	0	1	1	0	0	0	0	0	0	0	0	1	0	0	0	0	0	0	0	0	0	0	0	0	0	0	4	0	1	1
11	2	4	0	0	0	2	0	0	1	0	3	0	1	0	0	0	1	0	0	0	2	0	0	0	0	0	0	0	0	0	0	0	0	0	0	0	0	0	0	0	0	0	0	0	0	5	0	1	1
12	2	2	0	1	0	0	0	0	0	0	0	0	0	0	0	0	0	0	0	0	0	0	0	0	0	0	0	0	0	0	0	0	0	0	0	0	0	0	0	0	0	0	0	0	0	0	1	1	1
13	1	4	3	1	0	2	0	0	2	0	4	0	1	0	0	0	0	0	0	0	1	1	0	0	1	0	0	0	0	0	2	0	0	0	0	0	0	0	0	0	0	0	0	0	0	7	1	2	1
11	1	4	1	2	1	0	0	0	2	0	3	0	1	0	0	1	1	0	0	1	4	0	0	0	0	0	0	0	0	0	0	0	0	0	0	0	0	0	0	0	0	0	0	0	0	7	0	1	1
12	1	3	3	1	0	0	0	1	2	0	3	1	0	0	0	0	0	1	0	0	2	1	0	0	0	0	0	0	0	0	1	0	0	0	0	0	0	0	0	0	0	0	0	0	0	6	0	1	1
13	1	3	0	0	0	0	0	1	0	0	1	0	1	0	0	1	0	0	1	0	3	0	0	0	1	1	0	0	0	0	2	0	1	0	0	0	0	0	1	0	1	0	1	0	4	10	0	1	1
11	2	2	2	0	0	0	1	0	1	0	2	0	0	0	0	0	0	0	0	0	0	0	0	0	0	0	0	0	0	0	0	0	0	0	0	0	0	0	0	0	0	0	0	0	0	2	1	1	1
12	2	2	2	1	2	2	0	2	0	0	6	0	0	0	0	0	0	0	0	0	0	1	1	0	0	0	0	0	0	0	2	0	0	0	0	0	0	0	0	0	0	0	0	0	0	8	1	2	1
12	2	3	2	1	2	0	1	3	1	0	7	0	0	0	2	1	0	0	0	1	4	2	0	0	0	0	0	0	0	0	2	0	0	0	0	0	0	0	0	0	0	0	0	0	0	13	0	1	1
13	2	3	1	0	0	1	0	0	0	0	1	0	0	0	0	0	0	0	0	1	1	1	0	0	0	0	0	0	0	0	1	0	0	0	0	0	0	0	0	0	0	0	0	0	0	3	1	1	1
12	2	3	3	0	0	0	0	0	1	0	1	0	0	0	0	0	0	0	0	1	1	0	0	0	0	0	0	0	0	0	0	0	0	0	0	0	0	0	0	0	0	0	0	0	0	2	0	1	1
12	2	2	2	0	0	0	0	1	0	0	1	0	0	0	0	0	0	0	0	2	2	0	0	0	0	0	0	0	0	0	0	0	0	0	0	0	0	0	0	0	0	0	0	0	0	3	0	1	1
13	2	2	3	1	2	0	1	2	2	0	7	0	0	0	0	0	0	0	0	1	1	1	0	0	0	1	0	0	1	1	4	0	0	0	0	0	0	0	0	0	0	0	0	0	0	12	0	2	1
13	2	3	4	2	2	3	0	0	4	0	9	2	1	0	2	0	0	1	0	2	8	2	1	1	1	0	1	2	1	1	10	2	1	0	0	0	0	1	2	0	3	0	0	2	11	38	0	2	1
12	2	3	2	0	0	0	0	0	0	0	0	1	0	0	0	0	0	0	0	0	1	0	0	0	0	0	2	2	0	0	4	0	0	0	0	0	0	0	0	0	0	0	0	0	0	5	0	1	1
12	2	4	3	2	1	0	1	1	2	0	5	0	0	0	1	0	0	0	0	1	2	1	0	1	1	0	0	2	2	1	8	1	0	0	0	0	0	1	0	0	0	0	0	1	3	18	1	1	1
12	2	3	3	0	2	0	2	2	0	0	6	0	0	1	0	0	0	0	2	2	5	0	0	0	0	0	0	0	0	0	0	0	0	0	0	0	0	0	0	0	0	0	0	0	0	11	1	1	1
12	2	3	2	1	1	0	0	0	1	0	2	1	0	0	0	0	0	0	0	0	1	1	0	0	1	0	0	0	1	0	3	0	0	0	0	0	0	0	0	0	1	0	1	0	2	8	1	1	1
12	2	2	2	1	1	0	0	0	1	0	2	1	0	0	0	0	0	0	0	0	1	1	0	0	1	0	0	0	1	0	3	0	0	0	0	0	0	0	0	0	0	0	0	0	0	6	0	1	1
12	2	2	1	0	0	0	0	0	2	0	2	0	0	0	0	0	0	0	0	0	0	0	0	0	0	0	0	0	0	0	0	0	0	0	0	0	0	0	0	0	0	0	0	0	0	2	0	1	1
11	2	3	3	1	0	0	1	0	2	0	3	1	0	0	1	2	0	1	0	1	6	0	0	0	0	0	0	0	0	0	0	0	0	0	1	0	0	0	0	0	0	0	0	0	1	10	0	1	1
11	2	2	2	0	1	0	0	1	1	0	3	0	0	0	1	0	0	0	0	0	1	0	0	0	0	0	0	0	0	0	0	0	0	0	0	0	0	0	0	0	0	0	0	0	0	4	0	1	1
11	2	2	3	0	0	2	0	0	1	0	3	2	0	0	0	0	0	0	0	0	2	0	0	0	0	0	0	0	0	0	0	0	0	0	0	0	0	0	0	0	0	0	0	0	0	5	0	1	1
12	2	3	3	1	0	0	0	1	1	0	2	0	0	0	0	0	0	0	0	0	0	1	0	1	0	1	0	0	0	0	3	0	0	0	0	0	0	0	0	0	0	0	0	0	0	5	0	1	1
12	2	2	3	2	1	0	0	0	2	2	5	0	0	0	0	0	0	0	0	0	0	2	0	0	1	0	0	0	0	0	3	0	0	0	0	0	0	0	0	0	0	0	0	0	0	8	0	1	1
12	2	2	1	1	1	0	0	1	2	0	4	0	0	0	0	0	0	0	0	1	1	1	0	0	0	0	1	0	0	0	2	0	1	1	0	0	0	0	0	0	0	0	0	0	2	9	0	1	1
11	2	2	0	1	1	0	0	1	1	0	3	2	1	1	0	0	0	0	0	3	7	0	0	0	0	0	0	0	0	0	0	0	0	0	0	0	0	0	0	0	0	0	0	0	0	10	0	1	1
12	2	2	4	1	1	0	0	1	1	0	3	3	0	0	0	0	0	0	0	3	6	0	0	0	0	0	1	0	0	0	1	0	0	0	0	0	0	0	0	0	0	0	0	0	0	10	0	1	1
11	2	3	4	4	2	1	0	4	1	1	9	1	2	0	2	0	1	1	0	1	8	3	4	4	3	0	4	2	3	3	26	0	1	0	1	0	1	3	2	0	2	1	1	2	14	57	0	1	2
11	2	4	2	0	0	0	0	2	2	2	6	0	4	0	0	0	0	0	0	0	4	0	0	0	0	0	0	0	0	0	0	0	0	0	0	0	0	0	0	0	0	0	0	0	0	10	0	1	1
13	2	4	3	2	0	2	0	0	0	0	2	0	0	0	2	0	0	0	0	1	3	0	0	1	0	2	1	0	0	3	7	0	0	0	0	0	2	2	0	0	0	2	0	0	6	18	1	1	1
12	2	2	3	2	4	1	3	2	4	0	14	0	3	0	3	1	0	3	0	4	14	3	2	3	2	3	2	2	3	1	21	0	0	0	1	0	0	2	0	0	1	0	0	2	6	55	0	1	1
11	2	2	2	0	0	0	0	0	2	0	2	0	0	0	1	0	0	0	0	2	3	0	0	0	0	0	0	0	0	0	0	0	0	0	0	0	0	0	0	0	0	0	0	0	0	5	0	1	1
11	2	3	4	4	2	0	0	3	3	2	10	0	1	2	1	0	0	1	1	1	7	3	3	3	3	3	3	0	2	3	23	2	1	2	1	0	3	2	0	1	3	0	2	1	18	58	0	1	1
12	2	2	2	0	0	0	0	0	2	0	2	0	0	0	0	0	0	0	0	2	2	0	0	0	0	0	0	0	0	0	0	0	0	0	0	0	0	0	0	0	0	0	0	0	0	4	1	1	1
13	2	3	2	2	0	2	2	3	2	0	9	3	0	0	2	0	0	0	0	2	7	3	0	0	0	0	0	0	0	0	3	0	0	0	0	0	0	0	0	0	0	0	0	2	2	21	1	1	1
13	2	3	3	2	0	0	2	2	3	2	9	2	0	0	1	0	0	0	0	2	5	3	3	2	2	2	2	0	3	3	20	0	0	0	0	0	0	2	0	0	3	0	1	2	8	42	0	1	2
11	2	3	1	0	0	0	0	1	0	0	1	0	0	0	0	0	0	0	0	0	0	1	0	0	0	0	1	0	0	0	2	0	0	0	0	0	0	0	0	0	0	0	0	0	0	3	1	1	1
12	2	2	2	1	1	0	0	1	0	0	2	0	2	0	0	0	2	0	0	1	5	2	2	0	1	0	1	0	0	1	7	0	0	1	0	0	0	0	0	0	0	0	0	0	1	15	0	1	1
11	2	2	1	1	0	0	0	0	0	0	0	0	0	0	0	0	0	0	0	0	0	0	0	0	0	0	0	0	0	0	0	0	0	0	0	0	0	0	0	0	0	0	0	0	0	0	1	1	1
11	2	3	2	1	2	0	0	0	2	0	4	2	2	0	0	0	0	0	0	0	4	0	0	0	0	0	0	0	0	0	0	0	0	0	0	0	0	0	0	0	0	0	0	0	0	8	0	1	1
11	2	2	2	1	0	0	0	0	2	2	4	2	0	2	0	0	0	2	0	2	8	0	0	0	0	0	0	0	0	0	0	0	0	0	0	0	0	0	0	0	0	0	0	0	0	12	0	1	1
11	2	2	2	1	0	0	0	0	0	2	2	0	2	2	0	0	0	0	0	2	6	2	0	1	0	0	0	0	0	0	3	0	0	0	0	0	0	0	0	0	0	0	0	0	0	11	1	1	1
13	2	3	2	0	2	0	0	0	2	0	4	0	3	0	0	0	0	0	0	2	5	0	0	0	0	0	0	0	0	2	2	0	0	0	0	0	0	0	0	0	0	0	0	0	0	11	0	2	1
13	2	3	4	2	2	2	0	0	2	0	6	0	2	0	0	0	3	0	0	0	5	2	2	2	3	3	2	2	2	2	20	2	0	0	0	0	1	0	2	0	0	1	0	0	6	37	1	2	1
12	2	2	3	2	2	0	1	0	2	0	5	0	3	0	0	0	0	1	0	3	7	2	0	2	2	3	3	1	1	3	17	0	1	0	0	0	0	2	0	0	0	0	0	0	3	32	0	2	1
13	2	2	3	0	0	1	0	0	1	0	2	0	0	0	0	0	0	0	0	0	0	0	0	0	0	0	0	0	0	0	0	0	0	0	0	0	0	0	0	0	0	0	0	0	0	2	0	1	1
12	2	3	3	0	1	1	0	1	1	0	4	0	0	0	0	0	0	0	0	0	0	0	0	0	0	0	0	0	0	0	0	0	0	0	0	0	0	0	0	0	0	0	0	0	0	4	0	2	1
11	2	3	3	2	0	0	0	0	0	0	0	0	0	0	0	0	0	0	0	0	0	0	0	0	0	0	0	0	0	0	0	0	0	0	0	0	0	0	0	0	0	0	0	0	0	0	1	2	1
11	2	3	3	4	1	2	0	0	4	4	11	0	2	0	0	0	0	0	0	2	4	3	0	2	2	0	0	0	2	0	9	0	0	0	0	0	0	0	0	0	0	0	0	2	2	26	0	2	1
11	2	2	1	0	0	1	0	0	2	0	3	0	0	0	0	0	0	0	0	0	0	0	0	0	0	0	0	0	0	0	0	0	0	0	0	0	0	0	0	0	0	0	0	0	0	3	0	1	1
12	2	3	3	0	0	1	0	0	1	0	2	0	0	0	1	0	1	0	0	0	2	1	0	0	0	0	0	0	0	0	1	0	0	0	0	0	0	0	0	0	0	0	0	0	0	5	1	1	1
12	2	3	3	0	0	1	0	0	1	0	2	0	0	0	0	0	0	0	0	0	0	0	0	0	0	0	0	0	0	0	0	0	0	0	0	0	0	0	0	0	0	0	0	0	0	2	0	1	1
13	2	3	2	1	2	1	0	0	2	0	5	2	1	0	1	0	1	0	0	0	5	0	0	0	0	0	0	0	0	0	0	0	0	0	0	0	0	0	0	0	0	0	0	0	0	10	0	1	1
14	2	4	3	2	0	0	0	0	0	0	0	0	0	0	0	0	0	0	0	0	0	0	0	0	0	0	0	0	0	0	0	0	0	0	0	0	0	0	0	0	0	0	0	0	0	0	0	1	1
13	2	2	2	0	0	0	0	1	1	0	2	2	0	0	0	2	3	0	0	0	7	1	0	0	0	0	1	0	0	0	2	0	0	0	0	0	0	0	0	0	0	0	0	0	0	11	1	1	1
13	2	3	2	2	0	2	2	2	3	0	9	3	0	0	1	0	0	0	0	2	6	3	0	2	0	3	2	0	0	2	12	0	0	0	0	0	0	0	0	0	0	0	0	2	2	29	0	1	1
13	2	2	3	0	0	1	0	0	2	0	3	0	0	0	0	0	0	0	0	0	0	0	0	0	0	0	0	0	0	0	0	0	0	0	0	0	0	0	0	0	0	0	0	0	0	3	0	1	1
12	2	2	2	2	2	2	0	3	0	0	7	2	0	1	0	0	1	0	0	1	5	1	1	0	0	1	1	0	0	1	5	0	0	0	0	0	0	0	0	0	0	0	0	0	0	17	0	1	1
13	2	2	3	1	2	2	0	0	2	2	8	0	0	2	0	0	0	0	0	0	2	2	2	1	0	1	2	1	2	2	13	0	0	1	1	0	0	1	0	0	0	0	0	0	3	26	0	1	2
13	2	2	2	2	2	1	0	2	2	0	7	0	0	0	2	0	0	0	0	1	3	1	1	0	0	0	1	0	0	0	3	0	0	0	0	0	0	0	0	0	0	0	0	0	0	13	0	1	1
12	2	2	2	4	1	0	2	0	1	0	4	0	0	0	0	0	0	0	0	1	1	1	0	0	0	0	0	0	0	1	2	0	0	0	0	0	0	0	0	0	0	0	0	0	0	7	0	1	1
12	2	4	2	1	1	0	1	0	0	1	3	0	0	0	0	0	0	1	0	0	1	0	0	0	0	0	0	0	0	0	0	0	0	0	0	0	0	0	0	0	0	0	0	0	0	4	0	1	1
12	2	3	3	0	2	1	2	0	2	0	7	0	0	1	0	0	0	0	2	2	5	0	0	0	0	0	0	0	0	0	0	0	0	1	0	0	0	0	0	0	0	0	0	0	1	13	0	1	1
12	2	3	3	2	2	0	0	1	1	2	6	0	1	0	1	0	0	0	1	2	5	2	0	1	0	1	1	1	0	0	6	0	1	0	0	0	0	0	0	0	0	1	0	0	2	19	0	2	1
13	2	3	2	0	0	2	0	0	2	0	4	0	2	0	0	0	0	0	0	2	4	0	0	0	0	0	0	0	0	0	0	1	0	0	2	2	0	0	0	0	0	0	0	0	5	13	0	1	1
13	2	2	3	0	2	0	0	0	1	0	3	0	0	0	0	0	0	0	0	0	0	0	0	0	0	0	0	0	0	0	0	1	0	0	0	0	0	0	0	0	0	0	0	0	1	4	0	1	1
12	2	3	2	0	0	0	0	0	1	0	1	0	0	0	0	0	0	0	0	0	0	0	0	0	0	0	0	0	0	0	0	0	0	0	0	0	0	0	0	0	0	0	0	0	0	1	0	1	1
12	1	3	3	1	1	2	2	2	2	2	11	0	2	0	1	1	1	2	0	1	8	2	1	2	2	3	4	2	1	3	20	1	2	1	1	0	2	3	0	1	1	2	0	2	16	55	0	1	1
12	1	3	3	3	3	2	2	1	1	2	11	0	2	0	1	1	1	2	0	1	8	2	1	0	2	3	4	2	1	3	18	1	2	1	3	0	2	3	0	1	1	1	0	3	18	55	0	1	2
11	1	2	3	2	2	1	1	2	2	1	9	0	0	0	0	0	1	1	0	3	5	1	0	2	1	0	1	0	1	0	6	0	1	0	0	0	1	0	0	0	0	0	0	0	2	22	0	1	1
13	1	3	4	4	3	3	2	3	3	1	15	1	3	3	0	3	1	2	2	0	15	2	1	1	2	0	2	1	1	2	12	1	1	2	1	1	1	2	2	1	2	1	0	1	16	58	1	1	1
14	1	3	3	3	2	3	2	1	2	0	10	1	0	0	0	2	1	0	0	1	5	3	1	1	2	0	1	1	1	1	11	0	2	1	1	0	1	2	1	0	2	1	1	1	13	39	2	1	1
11	1	3	4	4	2	2	2	2	2	2	12	2	4	1	2	1	1	3	0	3	17	3	0	1	2	0	2	1	1	3	13	3	2	2	1	1	0	1	2	1	0	1	2	3	19	61	0	2	1
11	1	3	3	2	2	3	1	3	2	1	12	0	0	0	0	0	1	1	0	3	5	1	0	2	1	0	1	0	1	0	6	0	1	0	0	0	1	1	0	0	0	0	0	0	3	26	0	1	1
12	1	3	4	1	0	3	2	0	2	2	9	1	2	2	3	1	3	1	0	3	16	3	3	1	1	2	3	0	1	3	17	0	2	3	1	1	0	1	2	1	2	1	2	2	18	60	0	1	1
11	1	3	4	3	2	2	2	3	2	2	13	1	2	1	2	1	1	1	0	2	11	3	3	1	1	1	2	1	1	3	16	0	2	3	1	1	0	1	0	2	2	1	2	2	17	57	0	2	1
12	1	2	3	0	2	0	0	0	3	1	6	0	0	0	1	0	1	0	0	1	3	0	0	0	0	0	0	0	0	0	0	0	0	0	1	0	0	1	0	0	0	0	0	0	2	11	0	1	1
13	1	3	2	0	0	0	0	0	2	0	2	2	2	0	2	0	1	2	2	2	13	0	0	0	0	0	0	1	1	0	2	0	2	1	1	0	1	1	1	0	0	1	2	3	13	30	0	1	1
12	1	2	3	2	2	2	0	2	4	3	13	2	2	0	2	0	1	2	2	2	13	3	3	2	2	0	1	1	2	1	15	0	2	1	1	0	2	2	0	3	1	3	3	2	20	61	1	2	2
13	1	3	2	1	1	0	0	2	3	0	6	0	1	0	1	0	1	0	0	2	5	2	1	0	0	0	1	0	0	0	4	0	1	1	0	0	0	0	0	1	1	1	0	3	8	23	0	1	1
13	1	3	3	2	1	1	0	2	2	0	6	2	1	0	0	0	1	0	0	2	6	3	2	1	1	1	1	0	2	2	13	0	1	1	0	0	0	1	0	1	1	1	0	1	7	32	0	2	1
11	1	4	3	2	2	0	0	2	2	0	6	2	0	0	0	0	1	1	0	2	6	2	2	1	1	1	1	0	1	1	10	0	0	0	0	0	0	1	0	1	1	1	0	1	5	27	1	1	1
13	1	3	3	2	2	0	0	0	0	0	2	0	0	0	0	0	1	0	0	1	2	2	0	0	0	0	0	0	0	0	2	0	0	0	0	0	0	0	0	0	1	1	0	1	3	9	0	2	1
11	1	2	0	0	0	0	0	0	1	0	1	2	0	0	0	0	0	0	0	0	2	0	0	0	0	0	0	0	0	0	0	0	0	0	0	0	0	0	0	0	0	0	0	0	0	3	0	1	1
13	1	3	4	3	3	1	1	3	2	2	12	1	0	2	3	2	2	3	3	3	19	2	2	3	2	2	2	2	3	2	20	0	2	3	4	1	3	4	1	4	2	1	1	1	27	78	0	1	2
11	1	2	3	2	1	2	2	3	1	0	9	1	3	0	0	2	0	0	0	2	8	3	0	0	2	0	1	0	1	1	8	0	0	0	0	0	0	0	0	0	1	2	0	0	3	28	0	2	1
11	1	3	3	0	1	2	0	0	1	0	4	2	0	0	0	0	0	0	0	1	3	2	1	0	0	0	1	0	0	0	4	0	0	0	1	1	0	0	0	1	0	0	0	0	3	14	0	1	1
12	1	3	2	2	2	0	0	1	3	0	6	1	1	2	0	2	0	0	0	1	7	2	0	0	1	0	0	0	0	1	4	1	0	0	0	0	0	0	1	0	0	1	0	0	3	20	0	1	1
11	1	2	3	0	0	0	2	0	0	0	2	0	0	0	0	0	0	1	0	3	4	1	0	0	0	0	0	0	1	0	2	0	1	1	0	1	1	0	0	1	0	0	0	1	6	14	0	1	1
12	1	3	3	1	1	0	0	2	2	0	5	2	1	0	1	0	1	1	0	2	8	2	3	1	1	0	1	1	0	2	11	1	1	1	0	0	1	2	0	1	1	1	0	2	11	35	0	2	1
12	1	3	4	2	2	0	0	2	2	1	7	0	1	2	3	2	1	3	1	3	16	1	0	0	1	1	1	2	2	0	8	2	1	1	2	2	1	1	2	0	2	0	0	1	15	46	0	1	2
13	1	3	3	0	0	0	0	0	2	0	2	0	0	0	0	0	2	0	0	3	5	0	0	0	0	0	0	0	0	0	0	0	0	0	0	0	0	0	0	0	0	0	0	0	0	7	0	1	1
11	1	2	4	2	2	0	3	2	2	1	10	2	1	0	3	2	1	3	2	2	16	2	2	0	1	2	2	0	3	0	12	0	2	2	2	2	0	3	0	2	0	0	0	3	16	54	0	2	1
12	1	2	3	2	2	0	0	2	3	3	10	0	0	0	3	3	3	0	1	3	13	3	0	0	1	0	1	2	0	3	10	0	1	1	1	0	1	3	2	0	3	2	0	2	16	49	0	1	2
13	1	3	4	3	4	2	3	1	3	1	14	1	1	0	3	2	1	2	2	2	14	3	3	3	2	2	3	2	3	3	24	1	1	1	2	0	3	3	0	1	1	3	2	3	21	73	0	1	2
12	1	3	2	1	2	1	1	1	2	0	7	0	0	0	0	0	1	0	0	1	2	1	0	0	0	0	0	0	1	0	2	0	0	0	0	0	0	0	0	0	1	1	0	1	3	14	0	1	1
12	1	2	0	1	2	0	1	1	2	2	8	0	0	0	0	0	0	0	0	0	0	0	0	0	0	0	0	0	0	0	0	0	0	0	0	0	0	0	0	0	0	0	0	0	0	8	0	1	1
13	1	3	0	0	2	1	0	0	1	0	4	0	0	0	2	0	1	0	0	2	5	1	0	0	0	1	1	0	1	1	5	0	0	0	0	0	0	0	0	0	0	0	0	0	0	14	0	1	1
13	1	1	3	1	1	3	0	0	3	0	7	0	0	0	2	0	2	3	0	2	9	1	0	0	0	0	0	0	0	0	1	0	0	0	0	0	0	0	1	0	0	0	0	0	1	18	0	2	1
13	1	3	3	2	1	3	0	0	3	0	7	0	0	0	1	0	1	1	0	3	6	1	0	0	0	0	0	0	0	0	1	0	0	0	0	0	0	0	0	1	0	0	0	0	1	15	0	1	1
13	1	3	3	1	1	3	0	0	1	0	5	0	0	0	0	0	2	1	0	2	5	1	0	0	0	0	0	0	0	0	1	0	0	0	0	0	0	0	0	1	0	0	0	0	1	12	0	1	1
14	1	3	3	2	2	1	3	1	1	0	8	2	0	2	1	1	2	0	0	2	10	0	0	0	1	0	1	2	0	0	4	0	0	0	1	0	1	0	2	2	1	0	0	0	7	29	0	1	1
12	1	3	3	1	2	2	2	1	2	0	9	3	2	1	1	1	0	1	0	2	11	2	0	2	1	1	1	0	1	1	9	0	0	0	1	0	1	1	0	0	3	1	0	3	10	39	0	2	1
13	1	3	4	3	2	2	0	0	2	2	8	2	3	2	2	2	1	2	2	2	18	1	0	0	0	0	1	2	0	1	5	1	2	1	2	2	0	1	1	1	1	0	0	0	12	43	1	1	1
13	1	2	4	2	0	0	0	0	3	3	6	0	0	0	0	0	0	0	0	2	2	1	2	0	0	3	3	3	0	3	15	0	0	1	3	0	0	1	0	3	0	3	0	2	13	36	0	1	2
13	1	3	4	2	2	1	0	0	3	2	8	0	0	0	2	0	1	0	0	2	5	1	2	0	0	3	2	3	1	3	15	0	0	1	0	0	0	1	0	0	0	3	0	0	5	33	1	1	1
14	1	3	4	2	2	1	0	0	0	0	3	0	1	0	2	0	0	2	0	2	7	1	2	0	0	3	0	3	1	3	13	0	3	0	3	0	1	0	0	0	0	3	0	0	10	33	0	1	2
14	1	3	4	2	2	1	0	0	3	3	9	0	0	0	2	0	1	0	0	2	5	1	2	0	0	3	0	3	0	3	12	0	3	1	3	0	1	0	0	0	0	3	0	0	11	37	0	2	1
14	1	2	0	1	0	0	0	0	1	0	1	0	0	0	0	0	0	0	0	0	0	0	0	0	0	0	0	0	0	0	0	0	0	0	0	0	0	0	0	0	0	0	0	0	0	1	0	1	1
13	1	2	4	3	0	0	0	0	0	0	0	0	2	0	0	0	4	2	3	0	11	0	1	2	1	0	1	1	0	1	7	4	1	0	1	2	1	0	0	4	0	1	3	4	21	39	0	1	1
14	1	2	3	0	0	2	0	0	2	2	6	0	0	3	2	3	2	2	0	2	14	2	2	0	0	0	0	0	0	0	4	0	2	2	0	0	1	0	0	0	0	3	0	0	8	32	0	1	1
13	1	3	1	1	0	0	2	2	3	2	9	0	0	0	2	0	0	2	0	2	6	2	2	0	1	0	2	2	2	1	12	0	0	0	1	0	2	0	0	0	0	0	0	1	4	31	0	1	1
14	1	4	4	2	1	0	0	0	3	0	4	0	0	0	0	0	0	0	0	2	2	1	2	0	0	1	0	3	3	3	13	0	0	1	0	0	0	1	0	0	0	2	0	0	4	23	1	1	1
12	1	2	3	4	2	2	0	2	2	1	9	0	0	0	1	1	0	1	0	1	4	1	1	0	0	1	1	1	1	1	7	0	1	0	0	0	1	1	0	0	3	0	0	0	6	26	0	1	1
13	1	1	4	0	0	0	0	0	4	4	8	0	0	0	2	0	0	2	0	2	6	2	2	2	2	2	2	2	0	2	16	0	0	0	0	0	0	2	2	0	0	2	0	0	6	36	0	2	2
13	1	2	3	1	1	1	1	1	3	0	7	1	1	0	0	1	1	0	1	1	6	1	0	0	0	0	0	0	0	0	1	0	0	0	0	0	0	0	0	0	0	0	0	0	0	14	0	2	1
13	1	2	0	0	0	0	0	0	1	1	2	0	0	0	1	0	0	0	0	0	1	1	1	0	1	0	1	0	0	0	4	0	0	0	0	0	0	0	0	0	0	0	0	0	0	7	1	1	1
13	1	3	3	1	1	1	0	2	4	0	8	4	1	0	1	1	0	0	0	1	8	1	0	1	1	1	1	0	0	0	5	0	0	0	0	0	0	0	0	0	0	1	1	0	2	23	0	1	1
13	1	2	3	0	2	2	1	1	2	1	9	0	1	1	1	2	0	1	0	1	7	1	0	1	0	0	1	1	1	1	6	0	0	1	2	0	1	1	0	1	1	0	0	1	8	30	0	1	1
12	1	2	3	1	2	1	2	1	2	1	9	0	1	1	1	0	0	1	0	1	5	2	2	1	1	2	2	1	2	2	15	0	1	1	1	0	2	2	0	1	3	0	0	1	12	41	0	1	1
13	1	2	0	0	2	1	0	0	0	0	3	0	0	0	0	0	0	0	0	0	0	0	0	0	0	0	0	0	0	0	0	0	0	0	0	0	0	0	0	0	0	0	0	0	0	3	0	1	1
13	1	2	1	0	1	2	1	0	0	0	4	0	0	0	0	0	0	0	0	2	2	0	0	0	0	0	0	0	0	0	0	0	0	0	0	0	0	0	0	0	0	0	0	0	0	6	0	1	1
12	1	2	2	1	2	0	0	4	3	1	10	0	0	1	2	1	0	2	0	2	8	3	3	3	1	3	2	2	2	3	22	1	0	1	2	0	2	2	0	1	0	2	0	1	12	52	0	1	1
12	1	2	3	1	2	0	0	4	2	2	10	0	0	0	0	0	0	0	2	2	4	2	0	0	0	2	2	2	0	0	8	1	0	1	0	0	0	2	0	2	0	2	0	1	9	31	0	1	1
13	1	3	0	0	1	1	0	1	4	1	8	2	1	0	0	0	0	1	0	1	5	0	0	0	0	0	0	1	0	1	2	0	0	0	0	0	0	1	0	1	1	0	0	0	3	18	0	1	1
12	1	3	3	2	2	2	2	1	2	0	9	1	0	0	0	1	0	0	0	2	4	2	1	0	0	0	0	0	0	0	3	0	1	1	1	0	0	0	1	1	1	1	1	1	9	25	0	1	1
11	1	3	3	2	1	0	2	3	2	0	8	0	0	0	2	1	2	2	0	2	9	2	3	3	1	2	1	3	1	3	19	0	0	0	0	0	0	0	0	0	3	2	0	0	5	41	0	1	1
12	1	2	4	3	3	2	0	3	3	3	14	0	2	0	3	2	0	3	3	3	16	0	3	0	3	0	3	3	0	0	12	0	3	2	2	0	2	0	0	0	2	0	0	0	11	53	0	1	1
12	1	3	3	2	1	0	0	0	0	2	3	2	1	0	1	1	0	1	0	1	7	2	2	0	0	0	1	1	0	0	6	0	0	0	0	0	0	0	0	0	0	0	0	0	0	16	0	1	1
11	1	2	0	1	2	1	1	2	1	0	7	1	0	0	0	0	1	0	0	0	2	0	0	0	0	1	2	0	2	1	6	0	0	0	0	0	0	0	0	0	0	1	0	0	1	16	0	1	1
11	1	2	3	2	1	4	3	0	4	0	12	2	3	2	0	0	3	2	0	3	15	4	4	4	4	4	0	0	4	3	27	1	0	4	0	4	4	0	2	4	3	0	4	0	26	80	0	2	2
11	1	3	3	0	0	1	0	0	1	0	2	0	0	0	0	0	0	0	0	0	0	0	1	0	0	0	1	1	0	1	4	0	0	0	0	0	0	0	0	0	0	0	0	0	0	6	0	1	1
12	1	4	1	0	0	0	0	0	2	0	2	1	0	0	0	0	0	0	0	0	1	0	0	2	1	0	0	0	0	1	4	0	0	0	0	0	0	0	0	0	0	0	0	0	0	7	0	1	1
11	1	2	4	3	1	0	0	1	2	0	4	1	1	0	2	0	0	0	0	2	6	2	0	2	0	2	3	1	2	1	13	0	0	2	0	0	0	0	0	0	1	0	0	2	5	28	1	1	1
13	1	3	3	1	1	0	1	2	0	0	4	0	1	0	0	0	1	0	0	1	3	0	0	0	1	0	1	1	0	0	3	0	0	0	1	0	0	0	0	0	0	0	0	0	1	11	0	1	1
12	1	2	4	2	1	1	1	2	1	0	6	1	0	0	0	0	0	0	0	0	1	2	0	1	0	1	1	1	1	2	9	0	0	0	0	0	0	0	0	0	0	0	0	1	1	17	0	1	1
13	1	3	2	1	1	1	0	1	2	0	5	0	0	0	1	0	1	1	0	0	3	1	1	0	0	1	1	0	0	0	4	0	0	0	0	0	0	1	0	0	1	0	0	0	2	14	0	2	1
13	1	4	2	2	2	2	0	2	1	0	7	0	1	0	2	0	2	1	0	0	6	1	1	1	0	0	1	0	1	1	6	0	0	0	1	0	1	0	0	0	2	1	0	1	6	25	0	1	1
13	1	3	2	0	2	1	0	1	3	1	8	2	0	0	2	0	3	0	0	1	8	1	0	0	0	0	1	1	0	0	3	0	0	0	0	0	0	0	0	0	0	0	1	1	2	21	0	1	1
12	1	3	3	1	1	1	3	1	3	1	10	2	1	2	1	1	1	2	0	1	11	1	1	1	0	1	1	1	1	1	8	0	0	0	0	0	1	1	0	0	0	0	0	0	2	31	0	1	1
13	1	2	2	1	2	0	1	0	2	0	5	0	1	0	1	0	2	0	0	1	5	0	0	0	0	0	0	0	0	1	1	0	0	0	0	0	0	0	0	0	0	1	0	1	2	13	0	1	1
13	1	3	4	2	1	2	0	0	2	1	6	2	2	2	1	2	1	2	2	2	16	1	1	0	1	1	0	1	1	1	7	0	2	1	1	0	0	0	1	0	2	0	0	0	7	36	1	1	2
11	1	2	2	0	0	0	1	0	1	0	2	0	2	0	1	0	0	0	0	0	3	1	0	0	0	0	0	0	0	0	1	0	0	0	0	0	0	0	0	0	0	0	0	0	0	6	1	1	1
12	1	3	2	0	2	0	1	0	3	1	7	0	1	1	2	1	1	1	0	1	8	0	0	1	0	1	0	0	0	0	2	0	1	1	1	1	1	0	0	0	0	0	0	1	6	23	0	1	1
13	1	3	3	2	2	1	1	2	3	1	10	0	1	2	3	0	0	0	0	2	8	2	1	1	1	2	0	0	1	1	9	0	0	1	0	0	0	0	0	0	2	2	0	2	7	34	0	1	1
13	1	2	3	0	0	0	0	2	2	2	6	0	0	3	2	0	2	2	0	2	11	2	2	3	2	3	2	2	2	3	21	0	2	2	0	0	2	2	0	0	0	3	0	2	13	51	0	1	1
14	1	2	3	1	2	0	0	0	2	0	4	2	0	0	0	0	1	0	0	1	4	1	2	0	0	1	2	0	0	2	8	0	0	1	0	0	0	0	0	0	1	0	0	0	2	18	0	1	1
13	1	2	3	1	0	0	0	0	1	1	2	0	0	3	2	0	2	2	0	2	11	2	0	1	0	0	1	0	1	0	5	0	0	2	0	0	0	2	0	0	0	0	0	0	4	22	1	1	1
13	1	2	3	1	3	0	0	2	2	2	9	0	0	3	2	0	2	2	0	2	11	2	2	3	2	3	2	2	2	3	21	0	2	2	0	0	2	2	0	0	0	3	0	2	13	54	0	2	1
13	1	4	4	2	3	1	1	2	2	1	10	2	0	0	3	1	2	0	0	2	10	3	2	3	3	3	3	2	3	3	25	0	2	1	2	0	2	2	1	2	2	2	0	2	18	63	0	2	1
13	1	2	0	0	0	1	0	0	1	0	2	0	0	0	0	0	2	0	0	0	2	2	0	0	0	0	0	1	0	1	4	0	1	0	0	0	1	0	0	0	0	2	0	0	4	12	0	1	1
14	1	3	2	0	0	0	2	1	0	3	6	1	0	0	0	0	0	0	0	0	1	0	0	0	0	0	0	0	0	0	0	0	0	0	0	0	0	0	0	0	0	0	0	0	0	7	0	1	1
14	1	3	3	0	0	0	1	1	2	0	4	0	1	0	0	0	2	1	0	0	4	2	3	0	0	0	0	0	1	1	7	0	0	0	0	0	0	0	0	0	1	4	0	0	5	20	1	1	1
13	1	4	2	1	0	0	0	1	3	1	5	1	0	0	0	0	1	0	0	3	5	2	1	2	1	1	3	2	1	3	16	0	0	0	0	0	1	1	0	0	1	2	0	1	6	32	0	1	1
11	1	2	1	0	0	0	2	0	0	2	4	0	2	0	1	0	0	0	1	2	6	2	0	0	0	0	0	0	1	0	3	0	0	2	1	0	0	0	0	0	0	2	0	1	6	19	0	1	1
13	1	3	1	2	3	0	1	0	1	0	5	0	2	1	1	0	0	0	1	3	8	3	0	1	2	1	0	1	1	0	9	0	1	2	1	0	0	0	1	0	3	2	0	1	11	33	0	1	1
12	1	4	2	0	2	0	2	0	3	3	10	0	0	0	0	0	2	0	0	0	2	2	1	0	2	2	0	2	2	0	11	0	0	0	0	0	0	2	0	0	0	0	0	0	2	25	0	1	1
12	1	4	3	2	2	0	0	1	1	0	4	0	1	0	0	0	0	1	0	1	3	3	1	0	1	1	1	0	1	1	9	0	0	0	0	0	0	0	0	0	0	0	0	0	0	16	0	2	1
13	1	2	3	0	0	0	0	0	2	2	4	0	0	0	0	0	3	0	0	3	6	0	0	0	0	0	0	0	0	0	0	0	0	0	0	0	0	0	0	0	0	0	0	0	0	10	0	2	1
12	1	3	3	2	2	2	1	0	3	0	8	1	0	0	0	0	1	0	0	1	3	0	0	0	1	1	0	0	0	0	2	0	0	0	0	0	0	0	0	0	1	1	0	1	3	16	0	1	1
11	1	4	2	0	0	0	0	0	0	0	0	0	0	0	0	0	1	0	0	1	2	0	0	0	0	1	0	0	0	0	1	0	0	0	0	0	0	0	0	0	0	0	0	0	0	3	0	1	1
12	1	2	2	0	0	0	0	1	0	0	1	0	0	0	0	0	0	0	0	0	0	0	0	0	0	0	0	0	0	0	0	0	0	0	0	0	0	0	0	0	0	0	0	0	0	1	0	2	1
11	1	3	3	2	2	0	1	2	2	0	7	2	2	0	1	1	0	0	0	0	6	2	0	1	1	2	1	0	1	1	9	0	0	0	0	0	0	1	0	0	0	1	0	0	2	24	1	2	1
12	1	2	1	0	0	0	0	0	1	0	1	0	0	0	0	0	1	0	0	2	3	1	0	0	0	0	0	1	0	0	2	0	0	0	0	0	0	0	0	0	0	1	0	0	1	7	0	1	1
12	1	2	1	0	0	0	0	0	1	0	1	0	2	0	0	0	1	0	0	2	5	1	0	0	0	0	0	0	0	0	1	0	0	0	0	0	0	0	1	0	0	0	0	0	1	8	0	1	1
11	1	2	3	2	0	2	0	0	1	0	3	2	0	0	3	0	1	1	0	1	8	1	0	0	0	0	0	2	2	0	5	0	0	0	1	0	2	1	0	0	0	0	0	0	4	20	0	2	1
11	1	2	4	3	1	1	1	2	1	0	6	1	1	0	2	0	0	1	0	2	7	2	1	2	3	2	3	1	3	3	20	0	1	1	1	1	2	2	1	2	0	0	1	3	15	48	0	1	2
12	1	2	1	3	1	1	0	2	1	1	6	0	0	0	0	0	1	0	0	0	1	1	0	0	0	0	0	0	0	0	1	0	0	1	0	0	0	0	0	0	0	0	0	0	1	9	1	1	1
12	1	4	1	0	0	0	0	2	1	1	4	0	0	0	0	0	1	0	0	0	1	1	0	0	0	0	0	0	0	0	1	0	0	0	0	0	0	0	0	0	0	0	0	0	0	6	0	1	1
12	1	2	4	4	2	1	0	3	3	3	12	2	2	0	3	2	0	0	0	2	11	3	4	3	3	1	4	3	4	3	28	0	1	2	1	0	3	4	0	2	3	1	0	2	19	70	0	2	2
11	1	2	3	2	2	0	2	1	1	1	7	1	3	0	0	0	0	0	0	0	4	0	0	0	0	3	3	3	3	3	15	0	0	0	0	0	0	0	0	0	2	2	0	0	4	30	0	2	1
12	1	2	3	2	2	0	2	0	0	0	4	0	1	0	0	0	0	0	0	0	1	3	3	0	3	3	3	3	3	3	24	0	0	0	0	0	1	3	0	0	2	0	0	0	6	35	0	1	1
12	1	3	3	2	2	0	2	1	1	0	6	1	3	0	0	0	0	0	0	0	4	0	0	0	0	3	3	3	3	3	15	0	0	0	0	0	0	0	0	0	2	2	0	0	4	29	0	2	1
12	1	2	4	2	3	1	0	2	2	0	8	1	3	2	2	0	0	1	0	1	10	2	0	1	1	0	1	2	1	1	9	3	2	1	2	1	1	1	0	0	1	1	0	0	13	40	1	2	2
12	1	3	4	4	2	1	1	3	3	3	13	0	2	0	2	2	0	0	0	2	8	3	4	3	3	1	2	1	4	3	24	0	1	2	0	0	3	4	0	2	3	0	0	2	17	62	1	1	2
14	1	2	4	2	2	1	3	2	0	3	11	2	2	0	2	0	0	1	0	2	9	3	0	1	1	0	1	0	0	0	6	0	0	1	0	0	3	0	0	1	1	2	0	2	10	36	0	1	1
12	1	3	4	2	2	2	0	3	4	0	11	0	1	1	0	0	2	0	0	2	6	2	3	2	2	0	1	0	1	1	12	0	0	0	2	0	2	2	0	0	3	2	0	2	13	42	0	1	1
12	1	4	3	2	2	2	3	3	3	1	14	2	1	0	0	1	0	0	0	2	6	2	1	1	1	2	1	0	1	1	10	0	1	1	0	0	0	1	1	0	1	1	0	1	7	37	1	1	2
12	1	3	3	2	2	0	2	1	0	0	5	0	3	0	0	0	0	0	0	0	3	3	3	0	3	3	3	3	3	3	24	0	0	0	0	0	1	3	0	0	1	2	0	3	10	42	1	1	1
12	1	4	3	1	2	2	1	3	3	0	11	1	1	0	0	1	0	0	0	1	4	2	1	1	1	1	1	2	1	1	11	0	1	1	0	0	0	1	1	0	2	1	0	2	9	35	0	1	1
13	1	3	3	1	0	1	2	2	3	0	8	1	1	0	0	0	0	0	0	1	3	2	1	1	0	1	1	2	1	1	10	0	1	1	0	0	0	0	1	0	2	1	0	2	8	29	0	1	1
13	1	4	3	0	0	2	1	0	3	0	6	1	1	0	0	0	0	0	0	1	3	2	1	1	0	0	0	2	0	0	6	0	1	1	0	0	0	0	1	0	1	0	0	0	4	19	0	1	1
13	1	2	3	2	1	1	0	0	0	0	2	0	0	0	0	0	0	0	0	0	0	1	0	0	0	0	0	0	0	1	2	0	0	1	0	0	0	0	0	0	1	0	0	0	2	6	0	2	1
13	1	3	3	3	1	1	0	1	1	0	4	0	0	0	2	0	0	1	0	3	6	1	1	1	0	2	1	0	2	1	9	0	1	1	0	0	0	0	0	2	1	0	0	1	6	25	0	1	1
11	1	2	3	3	3	2	3	0	2	2	12	3	3	1	1	0	0	1	0	2	11	2	0	2	2	2	1	0	2	1	12	0	1	0	0	0	0	0	0	0	1	2	0	1	5	40	0	2	2
12	1	2	2	1	2	0	2	3	3	0	10	0	0	0	0	1	1	1	0	1	4	0	4	1	1	1	1	0	0	0	8	0	0	0	0	1	1	0	0	0	1	1	3	3	10	32	0	1	1
13	1	3	2	1	0	0	0	3	1	0	4	2	0	0	0	0	0	0	0	0	2	2	2	1	2	1	1	1	0	2	12	2	0	0	0	0	0	1	1	0	0	1	1	0	6	24	0	1	1
12	1	2	3	2	0	1	0	0	1	1	3	3	0	2	0	0	0	0	0	2	7	2	0	1	2	2	0	0	2	0	9	0	0	0	0	0	0	0	0	0	0	0	0	1	1	20	1	2	1
13	1	3	3	2	0	1	3	1	2	0	7	0	1	0	0	0	1	0	0	1	3	1	1	1	1	0	1	0	1	2	8	0	1	0	0	0	0	0	0	0	0	1	0	1	3	21	0	1	1
12	1	2	4	0	1	1	1	0	3	0	6	2	2	1	1	1	0	2	0	2	11	0	0	1	2	2	1	0	0	1	7	0	0	0	0	0	0	1	1	0	0	0	0	0	2	26	0	1	1
13	1	2	3	2	3	0	3	1	3	2	12	2	1	1	0	0	0	3	0	2	9	1	0	1	1	0	0	0	0	0	3	0	2	2	0	0	0	0	1	0	0	2	0	0	7	31	0	1	1
13	1	2	2	1	0	0	0	1	3	0	4	1	0	0	0	0	1	0	0	2	4	1	1	3	0	0	1	0	2	2	10	0	0	0	0	0	1	1	0	0	0	2	0	1	5	23	0	1	1
13	1	3	0	1	0	0	0	1	2	0	3	1	0	0	0	0	1	0	0	2	4	0	1	2	0	0	1	0	2	2	8	0	0	0	0	0	1	1	0	0	0	2	0	1	5	20	0	1	1
13	1	3	2	1	1	0	1	1	3	0	6	0	0	1	1	0	0	1	1	1	5	2	0	2	0	1	1	1	2	1	10	0	1	1	0	0	1	0	0	0	1	2	0	0	6	27	0	1	1
13	1	2	2	1	0	0	0	1	3	1	5	1	0	0	0	0	1	0	0	2	4	1	1	2	0	0	1	1	1	2	9	0	0	0	0	0	2	1	0	0	0	2	0	1	6	24	1	1	1
12	2	4	1	0	0	0	0	1	2	0	3	0	0	0	0	1	0	0	0	1	2	1	0	0	0	0	0	0	0	0	1	0	0	0	0	0	0	0	0	0	0	0	0	0	0	6	0	1	1
12	2	3	3	0	0	0	0	1	1	0	2	0	0	0	0	0	0	0	0	1	1	0	0	0	0	0	0	0	0	0	0	0	0	0	0	0	0	0	0	0	0	0	0	0	0	3	0	1	1
11	2	3	3	1	2	1	1	2	1	0	7	1	0	0	2	0	0	0	0	2	5	2	0	1	0	0	1	1	1	0	6	0	1	1	0	0	0	0	0	0	0	0	0	0	2	20	0	1	1
11	2	2	3	0	2	1	0	1	0	0	4	0	0	0	0	0	0	0	0	0	0	0	0	0	0	0	0	0	0	0	0	0	0	0	0	0	0	0	0	0	0	0	0	0	0	4	0	1	1
11	2	2	3	2	2	2	0	0	2	0	6	2	2	0	2	0	0	2	0	2	10	2	0	0	0	0	0	2	2	0	6	0	0	0	0	0	0	0	0	0	0	0	0	0	0	22	1	1	1
11	2	2	3	0	0	1	0	0	1	0	2	2	0	0	0	0	0	0	0	0	2	0	0	0	0	0	0	0	0	0	0	0	0	0	0	0	0	0	0	0	0	0	0	0	0	4	0	2	1
11	2	2	2	0	0	0	0	0	1	0	1	0	0	0	0	0	0	0	0	0	0	0	0	0	0	0	0	0	0	0	0	0	0	0	0	0	0	0	0	0	0	0	0	0	0	1	1	1	1
11	2	2	1	4	0	0	1	0	1	1	3	0	0	0	0	0	0	0	0	0	0	0	0	0	0	0	0	0	0	0	0	0	0	0	0	0	0	0	0	0	0	0	0	0	0	3	0	1	1
12	2	3	3	1	1	0	0	1	2	0	4	1	0	0	1	0	0	2	0	2	6	3	0	1	0	1	0	0	0	1	6	0	0	0	0	0	0	0	0	0	0	0	0	0	0	16	0	1	1
11	2	2	1	0	0	1	0	1	1	0	3	1	0	0	0	0	0	0	0	3	4	0	0	0	0	0	0	0	0	0	0	0	0	0	0	0	0	0	0	0	0	0	0	0	0	7	0	1	1
11	2	2	3	2	2	2	0	0	1	0	5	0	0	0	0	0	0	0	0	2	2	0	0	0	0	0	0	0	0	0	0	0	0	0	0	0	0	0	0	0	0	0	0	0	0	7	0	1	1
11	2	2	3	0	0	0	0	0	0	0	0	0	0	0	0	1	0	0	0	0	1	0	0	0	0	0	0	0	0	0	0	0	0	0	0	0	0	0	0	0	0	0	0	0	0	1	0	1	1
11	2	4	2	0	0	2	2	0	2	0	6	0	2	0	0	0	0	0	0	0	2	0	0	0	0	0	0	0	0	0	0	0	0	0	0	0	0	0	0	0	0	0	0	0	0	8	1	1	1
11	2	2	2	0	0	2	0	0	2	0	4	0	0	0	0	0	0	0	0	2	2	0	0	0	0	0	0	0	0	0	0	0	0	0	0	0	0	0	0	0	0	0	0	0	0	6	0	1	1
12	2	3	2	1	0	0	0	1	2	0	3	0	1	0	0	0	0	1	0	0	2	0	0	0	0	0	0	0	0	0	0	0	0	0	0	0	0	0	0	0	0	0	0	0	0	5	0	1	1
13	2	3	4	2	2	2	1	0	0	0	5	0	0	0	0	0	1	0	0	2	3	2	2	2	2	3	2	1	2	2	18	1	0	0	0	0	1	2	0	0	0	0	0	0	4	30	0	1	1
12	2	3	0	0	0	0	1	1	1	0	3	1	0	0	0	0	0	0	0	1	2	0	0	0	0	0	0	0	0	0	0	0	0	0	0	0	0	0	0	0	0	0	0	0	0	5	0	1	1
11	2	3	0	0	0	0	1	1	1	0	3	0	0	0	0	0	0	0	0	0	0	0	0	0	0	0	0	0	0	0	0	0	0	0	0	0	0	0	0	0	0	0	0	0	0	3	0	2	1
12	2	2	0	0	0	0	1	1	1	0	3	1	0	0	0	0	0	0	0	0	1	0	0	0	0	0	0	0	0	0	0	0	0	0	0	0	0	0	0	0	0	0	0	0	0	4	0	1	1
11	2	2	4	1	2	0	2	0	0	0	4	0	0	0	0	0	0	0	0	0	0	0	0	0	0	0	0	2	0	0	2	0	0	0	0	0	0	0	0	0	0	0	0	0	0	6	0	1	1
11	2	2	4	3	2	0	2	0	0	0	4	0	0	0	0	0	0	0	0	0	0	0	0	0	0	2	2	2	2	2	10	0	0	0	0	0	0	2	0	2	2	2	0	0	8	22	0	1	1
12	2	3	0	1	1	1	0	3	0	0	5	1	0	0	1	0	0	1	0	0	3	1	1	0	1	0	0	0	0	0	3	0	0	0	0	0	0	0	0	0	0	0	0	0	0	11	0	1	1
13	2	3	2	1	3	2	4	0	4	0	13	3	0	0	2	0	0	0	0	3	8	1	1	1	2	3	1	2	1	1	13	0	0	0	0	0	0	1	0	0	1	0	0	1	3	37	0	1	1
12	2	4	3	2	0	1	2	2	1	0	6	1	0	0	0	0	0	0	0	0	1	1	0	0	1	1	0	0	1	1	5	0	0	0	0	0	0	1	0	0	0	0	0	0	1	13	0	1	1
12	2	2	2	0	1	0	0	0	1	0	2	2	3	0	0	0	0	0	0	1	6	1	0	0	1	1	0	0	0	1	4	0	0	0	0	0	0	0	0	0	0	0	0	0	0	12	0	1	1
12	2	3	0	3	0	0	0	0	1	0	1	2	0	0	0	0	0	0	0	0	2	0	0	0	0	0	0	0	0	0	0	0	0	0	0	0	0	0	0	0	0	0	0	0	0	3	0	1	1
12	2	3	0	0	0	0	0	0	0	0	0	1	0	0	0	0	0	0	0	0	1	0	0	0	0	0	0	0	0	0	0	0	0	0	0	0	0	0	0	0	0	0	0	0	0	1	0	1	1
12	2	3	2	0	1	0	1	1	2	0	5	2	0	0	0	0	0	0	0	0	2	1	0	0	1	0	0	1	0	0	3	0	0	0	0	0	0	0	0	0	0	0	0	0	0	10	0	2	1
12	2	3	2	1	2	0	3	2	3	1	11	1	0	0	1	0	0	1	0	2	5	2	0	0	2	1	1	1	3	1	11	0	0	0	0	0	1	1	0	0	2	0	0	1	5	32	0	2	1
11	1	2	2	0	1	0	0	0	1	0	2	1	0	0	1	0	1	0	0	1	4	0	0	0	0	0	0	0	0	0	0	0	1	1	0	0	0	0	0	0	0	1	0	0	3	9	0	1	1
13	1	4	2	0	0	1	0	0	1	0	2	1	1	0	0	0	0	0	0	0	2	0	0	1	1	0	0	0	0	0	2	0	1	0	0	0	0	1	0	0	0	0	0	0	2	8	0	1	1
11	1	3	1	0	3	3	0	0	3	0	9	0	0	0	0	0	2	0	0	3	5	0	0	0	0	0	1	0	0	0	1	0	0	0	1	0	0	0	0	0	2	0	0	2	5	20	2	1	1
11	1	4	1	2	3	0	2	2	2	0	9	2	0	0	2	0	0	0	0	2	6	0	0	0	2	0	0	0	0	0	2	0	0	0	0	0	0	0	0	0	0	0	0	0	0	17	0	1	1
12	1	4	2	2	3	0	0	2	2	0	7	2	2	2	2	0	0	0	0	0	8	2	0	0	0	0	0	0	0	0	2	0	0	0	0	0	0	0	0	0	0	0	0	0	0	17	0	1	1
12	1	2	3	3	1	2	3	0	3	0	9	3	1	1	2	0	0	3	0	3	13	0	0	0	1	0	1	2	0	1	5	1	0	1	0	0	0	1	0	0	1	0	0	2	6	33	0	1	1
12	1	3	3	1	1	2	2	2	2	0	9	2	1	2	0	2	0	3	0	3	13	2	0	0	1	3	1	0	0	1	8	1	1	1	0	0	0	1	0	0	1	1	0	2	8	38	0	1	1
12	1	3	3	1	0	0	0	1	0	0	1	0	1	0	0	0	0	0	0	2	3	1	1	0	1	0	0	3	1	1	8	0	0	0	1	0	0	1	0	0	0	0	0	0	2	14	0	1	1
12	1	2	0	0	0	0	0	0	0	0	0	1	0	0	0	0	0	0	0	0	1	0	0	0	0	0	0	0	0	0	0	0	0	0	0	0	0	0	0	0	0	0	0	0	0	1	0	1	2
12	1	3	2	0	1	0	1	0	0	0	2	1	0	0	0	0	0	0	0	0	1	0	0	0	0	0	0	0	0	0	0	0	0	0	0	0	0	0	0	0	0	0	0	0	0	3	0	2	1
12	1	2	3	0	0	0	0	0	0	0	0	1	0	0	0	0	0	1	0	0	2	0	0	0	0	0	1	0	1	0	2	0	1	0	0	0	0	0	0	0	0	0	0	2	3	7	0	1	1
13	1	3	3	1	1	0	0	1	0	0	2	0	1	0	1	0	1	0	1	1	5	2	1	1	1	1	2	0	1	1	10	0	0	1	1	0	0	0	0	0	0	0	0	1	3	20	0	1	1
11	1	3	4	2	2	0	2	4	3	2	13	2	3	2	0	0	2	2	1	2	14	3	3	0	3	3	3	2	3	2	22	2	3	2	3	0	0	3	3	0	3	2	0	3	24	73	0	1	2
12	1	3	3	4	3	2	4	0	4	3	16	3	3	3	3	3	3	2	3	3	26	3	3	0	2	1	3	2	0	2	16	0	2	0	2	1	0	2	2	0	0	0	0	1	10	68	0	1	1
11	1	3	2	1	0	1	1	0	0	1	3	2	1	0	1	0	0	0	0	2	6	0	0	0	0	0	0	1	2	0	3	0	0	0	0	0	1	0	0	0	0	0	0	0	1	13	0	1	1
12	1	3	2	0	0	0	2	0	2	0	4	2	0	0	0	0	0	0	0	2	4	0	0	0	0	0	0	0	2	2	4	0	0	0	0	0	1	0	0	0	0	0	0	0	1	13	0	2	1
11	1	3	1	0	0	0	2	0	2	0	4	2	0	0	0	0	0	0	0	2	4	0	0	0	0	0	0	0	2	2	4	0	0	1	0	0	2	0	0	0	0	0	0	0	3	15	0	1	1
11	1	3	1	2	3	0	0	3	3	3	12	2	0	3	0	0	2	0	0	3	10	0	3	0	1	3	3	3	3	3	19	2	3	3	3	3	3	3	0	0	0	3	0	3	26	67	0	2	2
13	1	2	2	1	0	0	2	0	0	0	2	2	2	0	1	0	0	0	0	1	6	0	0	0	0	0	0	0	0	0	0	0	0	0	0	0	0	0	0	0	0	0	0	0	0	8	0	1	1
12	1	3	3	1	0	0	2	0	3	0	5	2	2	0	1	0	0	0	0	2	7	0	0	0	0	0	0	0	0	0	0	0	0	0	0	0	0	0	0	0	0	0	0	1	1	13	0	1	1
13	1	3	4	0	1	0	0	2	2	0	5	0	2	0	3	0	2	2	1	3	13	0	0	0	2	0	0	0	2	0	4	3	0	0	1	0	0	0	3	0	0	0	4	2	13	35	0	1	1
12	1	3	1	0	0	0	0	0	0	0	0	0	0	2	0	0	0	0	0	0	2	2	0	0	0	0	0	0	0	0	2	0	0	0	0	0	0	0	0	0	0	0	0	0	0	4	1	1	1
12	1	4	2	0	1	0	1	0	2	1	5	2	3	0	2	1	1	0	0	2	11	2	1	0	1	2	1	2	1	2	12	1	0	0	0	0	0	1	0	0	1	0	0	1	4	32	0	2	1
13	1	3	2	2	2	1	1	1	2	1	8	2	1	0	1	1	0	0	0	2	7	2	1	0	1	2	1	2	1	2	12	0	2	0	0	0	0	0	0	0	1	0	0	1	4	31	0	1	1
12	1	4	3	4	1	3	3	1	2	0	10	2	0	0	0	1	0	0	1	3	7	2	0	0	2	2	2	2	1	2	13	0	0	0	1	0	0	1	0	0	1	0	0	1	4	34	0	1	1
12	1	2	3	3	1	1	0	2	3	2	9	3	2	2	3	1	1	0	2	2	16	1	2	0	1	0	1	0	0	1	6	1	2	1	1	0	1	0	1	1	0	1	0	0	9	40	0	1	1
11	1	2	3	0	0	1	1	1	3	0	6	2	2	0	1	1	2	1	0	1	10	3	2	0	2	2	1	0	1	3	14	1	1	0	0	0	0	3	0	0	1	2	0	1	9	39	0	2	1
13	1	2	0	0	1	0	1	0	2	0	4	1	0	0	1	0	0	0	0	2	4	1	0	0	1	0	0	0	0	0	2	0	0	0	0	0	0	0	0	0	0	0	0	1	1	11	0	1	1
13	1	4	3	1	1	1	0	0	3	2	7	2	2	0	2	0	0	0	0	2	8	2	0	0	0	0	0	2	0	0	4	0	0	0	0	0	0	0	0	0	0	0	0	0	0	19	0	1	1
13	1	2	3	1	2	2	0	0	2	2	8	2	2	1	1	0	0	0	1	2	9	1	0	0	0	0	0	0	0	0	1	0	0	0	0	0	0	0	0	0	0	0	0	0	0	18	0	1	1
12	1	2	3	1	2	2	0	0	2	2	8	2	2	0	2	0	0	0	0	2	8	2	0	0	0	0	0	2	0	0	4	0	0	0	0	0	0	0	0	0	0	0	0	2	2	22	0	1	1
12	1	4	3	1	1	2	0	1	2	2	8	2	1	0	2	1	0	2	2	2	12	1	1	0	0	1	0	2	0	0	5	0	0	0	0	0	0	0	0	0	1	0	0	1	2	27	0	1	1
13	1	2	3	1	2	2	0	0	2	2	8	2	2	1	2	0	0	1	0	2	10	2	0	0	0	0	0	0	0	0	2	0	2	2	0	0	0	0	0	0	0	0	0	1	5	25	0	1	1
13	1	3	0	0	0	0	2	0	2	0	4	0	0	0	0	0	0	0	0	0	0	0	0	0	0	0	0	0	0	0	0	0	0	0	0	0	0	0	0	0	0	0	0	0	0	4	0	1	1
13	1	4	3	0	0	0	1	0	0	1	2	2	0	0	1	2	0	0	0	2	7	0	3	0	4	2	3	3	3	0	18	0	0	0	0	0	0	0	0	0	0	0	0	2	2	29	0	1	1
13	2	3	0	0	0	0	0	0	1	0	1	2	0	0	0	0	0	0	0	0	2	0	0	0	0	0	0	0	0	0	0	0	0	0	0	0	0	0	0	0	0	0	0	0	0	3	1	1	1
12	2	3	3	1	0	0	0	0	0	0	0	0	0	0	0	0	0	0	0	0	0	0	0	0	0	1	0	1	0	0	2	0	0	0	0	0	0	0	0	0	0	0	0	0	0	2	2	2	1
11	2	3	3	0	0	1	1	1	0	1	4	1	1	1	3	0	0	2	2	0	10	0	0	0	0	0	0	1	0	1	2	0	0	0	0	0	0	2	0	0	0	0	0	0	2	18	0	1	1
12	2	3	2	0	0	0	1	2	1	0	4	0	0	0	0	0	0	0	0	2	2	2	3	0	2	2	0	0	2	2	13	0	0	0	0	0	0	0	0	0	0	0	0	0	0	19	0	2	1
12	2	2	3	0	1	0	1	2	1	1	6	2	2	0	2	0	0	2	0	2	10	2	0	0	0	2	1	2	2	2	11	0	1	0	0	0	0	1	0	0	0	0	0	0	2	29	0	1	1
11	2	2	3	0	0	0	1	0	1	0	2	2	2	0	0	0	0	0	0	2	6	2	0	0	0	2	1	1	2	2	10	0	0	0	0	0	0	0	0	0	0	0	0	0	0	18	0	1	1
12	2	2	3	0	0	0	0	0	1	0	1	0	1	0	0	0	0	0	0	2	3	0	0	0	0	0	0	0	0	0	0	0	0	0	0	0	0	0	0	0	0	0	0	0	0	4	0	1	1
11	2	2	3	0	0	0	0	0	0	0	0	2	0	0	0	0	0	0	0	0	2	0	0	0	0	0	0	0	0	0	0	0	0	0	0	0	0	0	0	0	0	0	0	0	0	2	0	2	1
11	2	3	3	0	0	0	0	0	0	0	0	2	0	0	0	0	0	0	0	0	2	0	0	0	0	0	0	0	0	0	0	0	0	0	0	0	0	0	0	0	0	0	0	0	0	2	0	1	1
12	2	2	3	0	1	0	0	0	2	0	3	2	0	0	0	0	0	1	0	1	4	2	0	0	1	2	1	0	1	1	8	0	1	0	0	0	1	0	0	1	0	0	0	1	4	19	1	1	1
12	2	2	3	2	2	0	0	0	2	0	4	1	1	1	0	0	0	1	0	1	5	2	1	0	2	1	2	1	2	1	12	0	1	1	1	0	1	1	0	1	0	0	0	0	6	27	0	1	1
12	2	2	3	1	2	0	0	0	0	0	2	0	1	0	1	0	1	0	0	0	3	2	1	0	0	2	2	1	1	2	11	0	0	0	1	0	1	1	0	1	0	0	0	0	4	20	0	1	1
12	2	3	0	0	0	1	0	0	1	0	2	3	0	0	0	0	0	0	0	1	4	0	0	0	0	0	0	0	0	0	0	0	0	0	0	0	0	0	0	0	0	0	0	0	0	6	0	1	1
11	2	3	0	0	1	1	0	0	0	0	2	0	0	0	0	0	0	0	0	1	1	0	0	0	0	0	0	0	0	0	0	0	0	0	0	0	0	0	0	0	0	0	0	0	0	3	0	1	1
11	2	3	2	0	2	1	0	0	1	0	4	2	0	0	0	0	0	1	0	2	5	1	0	0	0	0	0	1	0	1	3	0	0	0	0	0	1	0	0	0	0	0	0	0	1	13	0	1	1
11	2	2	0	1	2	0	0	0	1	0	3	4	0	2	0	0	2	0	4	4	16	1	2	0	0	0	0	3	1	0	7	0	0	0	0	0	0	0	0	1	0	0	0	0	1	27	0	1	1
11	2	3	3	1	2	2	0	0	2	0	6	2	1	0	0	0	0	0	0	2	5	0	0	0	0	0	0	0	0	0	0	0	0	0	0	0	0	0	0	0	0	0	0	0	0	11	0	1	1
13	1	2	1	0	0	0	3	0	0	0	3	2	0	1	0	0	0	0	0	0	3	0	0	0	0	0	0	0	0	0	0	0	1	0	0	0	0	0	0	0	0	0	0	0	1	7	0	1	1
14	1	4	2	3	1	0	2	2	2	0	7	0	0	0	0	0	0	0	0	0	0	3	3	3	3	3	3	0	3	3	24	0	0	0	3	0	3	3	3	3	0	3	0	0	18	49	0	1	2
13	1	4	1	3	1	0	0	3	3	1	8	3	1	0	0	0	0	0	0	1	5	2	1	1	0	0	1	1	0	1	7	1	0	0	0	0	1	1	0	0	0	0	0	1	4	24	0	1	1
12	1	3	4	1	2	0	0	2	3	4	11	2	0	0	0	0	0	0	2	0	4	3	0	0	0	0	0	0	0	3	6	0	0	2	0	0	0	1	0	0	1	3	0	0	7	28	0	2	1
12	1	2	2	4	0	0	1	1	0	0	2	2	0	0	1	0	1	0	0	1	5	1	1	0	0	0	0	0	0	0	2	1	0	0	0	0	0	0	0	0	0	0	0	0	1	10	0	1	1
12	2	2	3	1	2	3	2	0	2	1	10	1	0	0	1	0	0	0	0	1	3	2	0	0	1	1	1	1	3	1	10	0	0	0	0	0	1	1	0	0	2	0	0	1	5	28	1	1	1
12	2	2	3	1	1	1	0	2	3	1	8	1	2	0	3	0	0	0	1	1	8	1	0	0	0	0	1	1	1	0	4	0	0	0	0	0	0	0	0	0	0	0	0	1	1	21	0	1	1
12	2	2	2	3	1	1	0	2	3	2	9	0	2	0	2	0	0	0	0	1	5	1	0	0	0	0	0	0	0	0	1	0	0	0	0	0	0	0	0	0	0	0	0	0	0	15	0	1	1
13	1	4	1	0	0	1	2	1	2	2	8	0	1	1	0	0	0	0	0	0	2	2	2	0	1	1	0	0	0	2	8	1	0	0	1	0	0	1	0	0	0	0	0	0	3	21	0	1	1
12	1	2	2	1	1	1	1	0	1	1	5	1	0	1	0	1	0	0	0	2	5	0	0	0	1	1	0	0	1	0	3	0	1	0	0	0	0	0	0	0	1	0	0	4	6	19	0	1	1
12	1	3	1	1	1	1	1	1	2	2	8	1	1	0	0	0	0	0	1	0	3	0	0	0	0	1	0	0	1	1	3	0	0	0	0	0	0	0	0	0	0	1	0	1	2	16	0	1	1
13	1	2	2	1	1	0	1	1	0	0	3	1	1	0	0	0	0	0	0	2	4	0	0	0	1	2	0	0	0	0	3	0	0	0	0	0	0	0	1	0	0	0	3	0	4	14	0	1	1
12	1	2	2	1	2	0	0	0	2	0	4	1	0	0	1	0	0	2	0	3	7	2	0	0	1	1	0	1	0	0	5	0	0	0	0	0	0	1	0	0	0	0	0	1	2	18	0	1	1
12	1	3	1	1	2	0	0	2	3	0	7	3	1	1	1	0	0	1	1	2	10	3	0	0	1	0	1	0	0	0	5	0	0	0	1	1	0	0	0	0	0	0	0	0	2	24	0	1	1
13	1	2	1	1	2	0	0	3	3	0	8	0	0	2	1	3	1	1	1	1	10	4	2	0	1	4	2	2	2	2	19	0	1	0	0	2	1	2	0	0	0	0	2	2	10	47	0	1	1
13	1	2	4	2	2	1	1	2	3	2	11	2	2	2	2	0	0	2	2	3	15	1	0	2	1	0	1	2	0	3	10	2	2	2	0	0	0	0	0	0	1	3	0	1	11	47	0	1	1
13	1	3	2	1	2	2	0	0	2	0	6	2	2	1	2	0	0	2	0	2	11	2	0	0	0	0	0	0	0	0	2	0	0	0	0	0	0	0	0	0	0	0	0	0	0	19	0	1	1
12	1	2	0	0	1	0	1	0	2	0	4	2	0	1	1	0	0	0	0	2	6	1	0	0	0	0	0	0	0	0	1	0	0	0	0	0	0	0	0	0	0	0	0	1	1	12	0	1	1
12	1	3	3	1	1	0	2	2	2	2	9	2	2	1	0	2	0	2	1	2	12	2	1	0	1	2	2	2	2	2	14	0	0	0	0	0	1	1	0	1	0	0	0	1	4	39	0	1	1
11	2	3	2	0	0	0	0	0	1	1	2	2	0	0	0	0	0	0	0	0	2	0	0	0	0	0	0	0	0	0	0	0	0	0	0	0	0	0	0	0	0	0	0	0	0	4	0	1	1
12	2	3	3	0	0	0	1	0	3	0	4	0	0	0	0	0	0	0	0	0	0	1	0	0	0	1	0	0	0	0	2	0	0	0	0	0	1	1	0	0	0	0	0	0	2	8	0	1	1
12	2	3	3	0	0	0	1	0	3	0	4	0	0	0	0	0	0	0	0	0	0	1	0	0	0	1	0	0	0	0	2	0	0	0	0	0	1	1	0	0	0	0	0	0	2	8	0	1	1
12	2	2	3	0	0	0	0	0	0	0	0	1	0	0	0	0	0	0	0	0	1	0	0	0	0	0	1	0	0	0	1	0	0	0	0	0	0	0	1	0	0	1	0	0	2	4	0	1	1
11	1	3	3	2	2	2	3	2	2	0	11	2	2	2	2	2	2	3	0	3	18	3	3	0	2	2	3	4	3	1	21	3	3	3	4	3	3	3	3	0	0	3	0	4	32	82	0	1	2
13	2	3	0	0	0	0	0	0	1	0	1	2	0	0	0	0	0	0	0	0	2	0	0	0	0	0	0	0	0	0	0	0	0	0	0	0	0	0	0	0	0	0	0	0	0	3	0	2	1
12	2	3	0	0	0	0	0	0	1	0	1	1	0	0	0	0	0	0	0	0	1	0	0	0	0	0	0	0	0	0	0	0	0	0	0	0	0	0	0	0	0	0	0	0	0	2	0	1	1
12	2	3	3	1	2	1	2	0	2	0	7	0	2	0	0	0	0	0	0	1	3	1	0	0	1	0	0	1	1	1	5	1	0	0	0	0	0	0	0	0	0	0	0	0	1	16	0	1	1
12	2	3	3	1	3	3	2	0	2	2	12	0	2	0	2	2	0	0	0	0	6	1	0	0	0	0	0	0	1	0	2	0	0	1	0	0	0	0	0	0	0	0	0	4	5	25	0	1	1
12	2	2	3	1	0	3	0	3	3	2	11	0	2	0	2	2	0	0	2	2	10	1	0	0	0	0	1	1	1	0	4	0	0	1	0	0	0	0	0	0	0	0	0	1	2	27	1	2	1
12	1	3	4	0	0	4	3	1	1	2	11	3	4	2	0	4	2	1	0	0	16	2	2	3	1	4	0	0	0	0	12	3	4	4	0	0	0	0	0	0	0	0	0	0	11	50	1	1	1
13	1	3	3	2	1	1	1	3	2	1	9	2	0	0	1	1	0	0	0	1	5	1	2	1	0	1	1	0	1	1	8	0	0	0	1	0	0	1	0	0	1	0	1	1	5	27	0	1	1
14	1	4	3	0	3	1	0	2	0	2	8	2	1	0	2	0	0	0	0	1	6	1	0	1	3	1	0	0	2	1	9	0	0	2	0	1	0	0	0	0	0	0	0	0	3	26	1	1	1
12	1	4	2	2	1	0	0	1	2	0	4	1	2	0	1	0	0	0	0	1	5	0	0	0	0	0	0	0	0	0	0	0	0	0	0	0	0	0	0	0	0	0	0	0	0	9	0	1	1
12	2	1	3	1	0	0	0	0	1	0	1	0	0	0	0	0	0	0	0	0	0	0	0	0	0	0	0	0	0	0	0	0	0	0	0	0	0	0	0	0	0	0	0	0	0	1	1	1	1
12	2	3	3	2	0	0	0	0	1	0	1	0	0	0	0	0	0	0	0	0	0	0	0	0	0	1	0	1	0	0	2	0	0	0	0	0	0	0	0	0	0	0	0	4	4	7	0	1	1
12	2	4	3	0	0	0	0	0	3	3	6	2	0	0	0	0	0	0	0	0	2	0	0	0	0	0	0	0	0	0	0	0	0	0	0	0	0	0	0	0	0	0	0	0	0	8	0	1	1
11	2	2	1	0	0	0	0	0	2	0	2	0	0	0	0	0	0	0	0	0	0	0	0	0	0	0	0	0	0	0	0	0	0	0	0	0	0	0	0	0	0	0	0	0	0	2	0	1	1
13	2	3	3	0	1	0	0	1	2	0	4	2	0	0	0	0	0	0	0	0	2	0	2	0	3	3	0	0	0	0	8	0	0	0	0	0	0	3	0	0	0	0	0	0	3	17	0	1	1
12	2	3	4	2	0	0	0	3	3	3	9	2	1	0	2	0	0	0	0	0	5	0	0	0	0	0	0	0	2	0	2	0	0	0	0	0	0	0	0	0	0	0	0	0	0	16	0	1	1
11	2	2	3	2	3	0	0	0	3	2	8	0	0	0	0	0	0	0	0	1	1	0	0	0	0	0	0	0	0	0	0	0	0	0	0	0	0	0	0	0	0	0	0	0	0	9	1	1	1
12	2	2	3	2	1	2	0	0	2	0	5	0	0	0	0	0	0	0	0	0	0	0	0	0	0	0	0	0	0	0	0	0	0	0	0	0	0	0	0	0	0	0	0	0	0	5	0	1	1
12	2	2	3	0	0	0	0	0	2	0	2	0	0	0	0	0	0	0	0	0	0	0	0	0	0	0	0	0	0	0	0	0	0	0	0	0	0	0	0	0	0	0	0	0	0	2	0	1	1
13	1	3	4	2	1	0	0	2	0	0	3	0	1	0	0	0	0	1	0	1	3	1	0	0	0	0	1	0	1	0	3	0	0	1	2	0	1	1	0	0	0	0	0	2	7	16	1	1	2
13	2	4	3	0	0	0	1	0	2	0	3	0	0	0	0	0	0	0	0	0	0	0	0	0	0	0	0	0	0	0	0	0	0	0	0	0	0	1	0	0	0	0	0	0	1	4	0	1	1
11	2	2	1	0	2	0	0	0	2	0	4	0	0	0	0	0	0	0	0	0	0	0	0	0	0	0	0	0	0	0	0	0	0	0	0	0	0	0	0	0	0	0	0	0	0	4	1	1	1
12	2	3	0	1	1	0	0	0	2	1	4	0	1	1	0	0	0	0	0	1	3	0	0	0	0	0	0	0	0	0	0	0	0	1	0	1	0	0	0	0	0	0	0	0	2	9	1	1	1
13	2	4	0	0	0	0	0	0	1	0	1	1	0	0	0	0	0	0	0	0	1	0	0	0	0	0	0	0	0	0	0	0	0	0	0	0	0	0	0	0	0	0	0	0	0	2	0	1	1
12	2	3	1	0	0	0	0	0	3	0	3	2	0	0	0	0	0	0	0	0	2	0	0	0	0	0	0	0	0	0	0	0	0	0	0	0	0	0	0	0	0	0	0	0	0	5	0	1	1
13	2	4	1	0	0	0	0	0	3	0	3	2	0	0	0	0	0	0	0	0	2	0	0	0	0	0	0	0	0	0	0	0	0	0	0	0	0	0	0	0	0	0	0	0	0	5	0	2	1
11	2	3	2	0	2	1	0	0	1	0	4	1	0	0	0	0	0	1	0	1	3	0	0	0	0	0	0	1	0	1	2	0	0	0	0	0	1	0	0	0	0	0	0	0	1	10	0	1	1
11	2	2	0	1	2	0	0	0	0	0	2	0	0	2	0	0	2	0	4	4	12	1	2	0	0	0	0	4	1	0	8	0	0	0	0	0	0	0	0	1	0	1	1	0	3	25	0	1	1
12	2	3	3	1	2	2	0	0	2	0	6	2	0	0	0	0	0	0	0	2	4	0	0	0	0	0	0	0	0	0	0	0	0	0	0	0	0	0	0	0	0	0	0	0	0	10	0	1	1
13	1	2	1	0	0	0	3	0	0	0	3	2	0	0	0	0	0	0	0	0	2	0	0	0	0	0	0	0	0	0	0	0	0	0	0	0	0	0	0	0	0	0	0	0	0	5	0	1	1
14	1	4	2	1	1	0	2	2	2	0	7	0	0	0	0	0	0	0	0	0	0	0	0	0	3	3	3	3	0	3	15	3	0	0	0	3	0	3	3	3	3	0	0	0	18	40	0	1	2
13	1	3	1	0	1	0	0	3	3	1	8	1	1	0	0	0	0	0	0	1	3	2	1	1	0	0	1	1	0	1	7	1	0	0	0	0	1	1	0	0	0	0	0	0	3	21	0	1	1
11	1	3	3	1	1	0	0	2	3	1	7	2	0	0	1	0	0	0	0	0	3	0	0	0	0	0	0	0	0	3	3	0	0	1	0	0	0	1	1	0	1	3	0	0	7	20	0	2	1
12	1	2	2	1	0	0	1	1	0	0	2	2	0	0	1	0	1	0	0	1	5	1	1	0	0	0	0	0	0	0	2	1	0	0	0	0	0	0	0	0	0	0	0	4	5	14	0	1	1
12	2	2	3	1	2	2	2	0	2	1	9	1	0	0	1	0	0	0	0	1	3	2	0	0	1	1	1	1	1	1	8	0	0	0	0	0	1	1	0	0	2	0	0	1	5	25	1	1	1
12	2	2	3	1	1	1	0	2	2	1	7	1	1	0	3	0	0	0	1	1	7	1	0	0	0	0	1	1	1	0	4	0	0	0	0	0	0	0	0	0	0	0	0	1	1	19	0	1	1
12	2	2	2	3	1	1	0	2	2	3	9	0	2	0	2	0	0	0	0	1	5	1	0	0	0	0	0	0	0	0	1	0	0	0	0	0	0	0	0	0	0	0	0	0	0	15	0	1	1
13	1	4	1	0	0	1	2	1	2	2	8	0	1	1	0	0	0	0	0	0	2	0	0	0	1	1	0	0	0	2	4	1	0	0	1	0	0	1	0	0	0	0	0	0	3	17	0	1	1
12	1	2	2	1	1	1	1	0	1	1	5	1	0	1	0	1	0	0	0	0	3	0	0	0	1	1	0	0	1	0	3	0	0	0	0	0	0	0	0	0	1	0	0	0	1	12	0	1	1
12	1	3	1	1	1	1	1	1	2	2	8	1	1	0	0	0	0	0	1	0	3	0	0	0	0	1	0	0	1	1	3	0	0	0	0	0	0	0	0	0	0	1	0	1	2	16	0	1	1
13	1	2	2	1	1	0	1	1	0	0	3	0	0	0	0	0	0	0	0	2	2	0	0	0	0	2	0	0	0	0	2	0	0	0	0	0	0	0	1	0	0	0	0	0	1	8	0	1	1
12	1	2	2	1	2	0	0	0	0	0	2	1	0	0	0	0	0	2	0	3	6	2	0	0	1	1	0	1	0	0	5	0	0	0	0	0	0	0	0	0	0	0	0	1	1	14	0	1	1
12	1	3	1	1	2	0	0	2	2	0	6	3	1	1	1	0	0	1	1	1	9	3	0	0	1	0	1	0	0	0	5	0	0	0	1	1	0	0	0	0	0	0	0	0	2	22	0	1	1
13	1	2	2	1	2	0	0	3	3	0	8	0	0	2	1	3	1	1	1	1	10	2	2	0	1	2	2	2	2	2	15	0	1	0	0	2	1	2	0	0	0	0	1	1	8	41	0	1	1
13	1	2	3	2	2	1	1	2	3	2	11	2	2	2	2	0	0	2	2	3	15	1	0	2	1	0	1	2	0	3	10	2	2	2	0	0	0	0	0	0	1	0	0	1	8	44	0	1	1
13	1	3	2	1	2	2	0	0	2	0	6	2	2	1	2	0	0	2	0	2	11	2	0	0	0	0	0	0	0	0	2	0	0	0	0	0	0	0	0	0	0	0	0	0	0	19	0	1	1
12	2	3	3	1	3	3	2	0	2	2	12	0	2	0	2	2	0	0	0	0	6	1	0	0	0	0	0	0	1	0	2	0	0	1	0	0	0	0	0	0	0	0	0	0	1	21	0	1	1
12	2	2	3	1	0	3	0	3	3	2	11	0	2	0	2	2	0	0	2	2	10	1	0	0	0	0	1	1	1	0	4	0	0	1	0	0	0	0	0	0	0	0	0	1	2	27	1	2	1
13	1	3	1	0	1	1	0	0	1	0	3	3	0	0	1	1	1	1	0	1	8	2	1	0	1	1	1	0	0	0	6	1	0	0	0	0	0	0	0	0	1	1	0	0	3	20	0	1	1
12	1	3	0	0	0	0	0	0	1	2	3	2	0	0	0	0	2	0	0	0	4	0	0	0	0	0	0	0	0	0	0	0	0	0	0	0	0	0	0	0	2	0	0	0	2	9	0	1	1
11	1	3	4	0	2	0	0	0	2	0	4	2	0	0	0	2	0	0	1	2	7	0	0	0	0	0	1	0	1	0	2	0	0	0	1	0	0	0	0	0	1	0	0	1	3	16	0	1	1
13	1	4	2	2	3	0	0	0	2	2	7	2	2	3	0	2	3	1	0	3	16	2	0	0	0	0	0	0	0	0	2	2	3	1	3	0	0	0	0	0	0	2	0	0	11	36	0	1	1
14	1	3	1	1	1	2	1	2	0	1	7	1	0	1	1	1	2	0	1	1	8	2	2	2	1	1	1	0	2	1	12	0	0	0	1	0	0	1	0	0	0	1	0	1	4	31	0	1	1
12	1	3	4	0	2	3	0	2	2	0	9	0	1	0	2	3	0	2	0	0	8	2	3	2	1	0	3	0	1	0	12	0	0	0	0	0	0	3	0	0	0	0	0	0	3	32	0	2	2
12	1	2	2	0	1	0	0	2	2	0	5	0	1	2	0	0	0	0	0	0	3	3	1	0	2	2	0	0	1	1	10	1	0	0	0	0	0	1	0	0	0	0	0	0	2	20	2	1	1
13	1	4	0	0	0	0	0	0	0	0	0	2	0	0	1	0	0	0	0	0	3	0	0	0	0	0	0	0	0	0	0	0	0	0	0	0	0	0	0	0	0	0	0	0	0	3	0	1	1
13	1	3	0	0	0	0	0	0	0	0	0	2	0	0	0	0	0	0	0	0	2	0	0	0	0	0	0	0	0	0	0	0	0	0	0	0	0	0	0	0	0	0	0	0	0	2	0	1	1
14	1	3	3	2	2	0	2	0	3	0	7	3	0	2	2	2	3	1	0	1	14	1	0	0	0	0	1	3	2	2	9	2	1	1	1	2	0	0	2	1	0	1	1	2	14	44	0	1	1
11	1	4	2	1	1	1	0	0	1	0	3	2	0	0	0	0	1	0	0	0	3	0	0	0	0	0	0	0	0	0	0	0	1	0	0	0	0	0	0	0	0	0	0	0	1	7	0	1	1
13	1	4	1	0	0	1	0	0	1	0	2	0	1	0	0	0	0	1	0	0	2	1	1	0	1	0	1	0	1	0	5	0	0	0	0	0	1	0	0	0	1	0	0	1	3	12	1	2	1
12	1	4	4	0	2	0	3	3	2	0	10	2	2	0	1	0	0	3	1	3	12	2	1	0	1	2	2	1	2	2	13	0	0	0	2	0	2	2	0	2	1	0	0	1	10	45	0	1	2
11	1	3	4	2	2	1	3	3	4	0	13	2	1	0	1	0	0	2	1	2	9	2	1	0	0	3	2	2	3	2	15	0	3	2	2	0	1	1	1	1	1	0	0	2	14	51	2	2	2
12	1	3	1	1	1	1	0	1	0	1	4	0	1	1	0	0	1	0	0	0	3	0	1	0	0	0	1	0	1	0	3	0	0	0	0	0	0	0	0	0	0	0	0	0	0	10	0	1	1
12	1	4	1	0	0	1	0	0	0	0	1	2	2	0	2	0	0	2	1	0	9	2	1	0	0	0	2	2	3	2	12	0	3	2	2	0	1	1	0	1	1	0	0	2	13	35	0	2	1
14	1	4	1	0	0	1	0	0	0	0	1	0	2	0	2	0	0	0	1	0	5	2	1	0	0	0	2	2	3	2	12	0	3	2	2	0	1	1	0	1	1	0	0	2	13	31	0	1	1
12	1	4	2	1	1	1	0	1	1	0	4	0	0	0	2	0	1	1	0	1	5	0	0	1	0	0	0	0	0	0	1	2	1	0	0	0	0	1	0	0	1	0	0	0	5	15	0	1	1
14	1	3	4	1	3	1	0	0	3	1	8	0	1	3	0	1	3	1	1	1	11	1	0	1	0	3	1	1	1	0	8	1	1	0	1	0	1	1	1	1	0	1	0	1	9	36	0	1	1
13	1	4	3	0	0	0	0	2	1	1	4	1	1	0	1	0	0	1	0	0	4	1	1	0	0	1	1	0	0	0	4	0	0	0	0	0	0	1	0	0	1	0	0	0	2	14	0	1	1
12	1	4	3	0	1	0	1	1	1	0	4	1	0	0	0	0	0	1	0	0	2	0	0	0	0	0	0	0	0	0	0	0	0	0	0	0	0	0	0	0	0	0	0	1	1	7	0	1	1
12	1	3	3	0	1	0	0	1	2	0	4	1	0	1	0	0	0	1	0	0	3	0	0	0	0	0	0	0	0	0	0	0	0	0	0	0	0	0	0	1	0	0	0	0	1	8	0	1	1
12	1	2	0	0	0	0	0	1	1	0	2	0	0	0	0	0	0	0	0	0	0	0	0	0	0	0	0	0	0	0	0	0	0	0	0	0	0	0	0	0	0	0	0	0	0	2	0	1	1
11	1	2	0	0	1	0	0	2	3	3	9	3	0	0	0	0	0	0	0	0	3	0	0	0	0	0	0	0	0	0	0	0	0	0	0	0	0	0	0	3	0	0	0	0	3	15	0	1	1
12	1	3	3	1	1	0	0	2	0	0	3	1	0	0	1	0	3	0	0	0	5	0	0	0	0	0	0	0	0	0	0	0	0	0	0	0	1	0	0	0	2	0	0	0	3	11	0	1	1
12	1	2	3	0	1	0	0	1	1	0	3	1	1	0	1	0	0	1	0	0	4	1	0	0	0	0	1	1	1	1	5	0	0	0	0	0	0	1	0	0	1	0	0	1	3	15	0	1	1
12	1	2	0	0	1	0	0	0	0	1	2	0	0	0	1	1	1	1	1	2	7	0	0	0	0	0	0	1	0	0	1	1	1	0	0	0	0	0	0	1	0	0	0	0	3	13	0	1	1
11	1	2	3	2	2	0	0	2	1	0	5	1	0	0	2	0	1	2	0	0	6	1	0	0	2	0	0	0	0	2	5	0	0	0	2	0	0	2	2	0	2	0	0	2	10	26	0	1	1
12	1	2	2	0	2	0	0	2	1	0	5	1	0	0	1	1	2	1	1	0	7	1	0	0	0	0	0	1	0	0	2	1	1	0	0	0	0	0	0	0	0	0	0	0	2	16	0	1	1
11	1	3	3	0	0	0	0	2	1	1	4	1	0	0	0	0	0	0	0	0	1	0	1	0	0	1	1	0	0	0	3	0	0	0	0	0	0	1	0	0	1	0	0	0	2	10	0	1	1
12	1	4	4	2	2	2	0	2	3	2	11	3	0	0	3	2	0	3	0	2	13	2	2	3	2	2	2	1	3	2	19	0	1	2	2	0	0	2	0	2	2	0	0	1	12	55	0	1	2
14	1	3	2	2	0	1	0	2	1	0	4	2	0	0	0	0	0	1	0	0	3	0	0	0	0	0	0	1	0	0	1	0	0	0	1	0	0	0	0	1	0	0	0	0	2	10	0	1	1
13	1	4	2	2	0	1	0	2	1	0	4	2	1	0	0	0	0	1	3	2	9	0	0	0	1	2	0	0	0	0	3	1	0	0	0	0	0	0	0	1	0	0	0	1	3	19	0	2	1
13	1	4	3	2	0	2	0	0	1	0	3	2	0	0	1	1	0	0	0	1	5	1	0	0	0	0	0	0	0	0	1	0	0	1	0	0	0	0	0	1	0	1	0	0	3	12	0	1	1
11	1	2	4	1	2	0	0	0	3	0	5	0	2	0	0	0	0	0	0	2	4	0	0	0	0	0	0	0	0	0	0	0	0	0	0	0	0	0	0	0	0	0	0	0	0	9	0	1	1
11	1	3	4	2	1	2	0	2	2	1	8	2	1	0	1	1	0	1	0	1	7	0	0	0	0	0	1	1	1	0	3	0	2	1	0	0	1	0	1	0	0	2	2	0	9	27	0	1	1
12	1	3	2	1	1	1	1	0	2	1	6	2	1	0	1	1	0	0	0	1	6	0	0	0	0	0	1	0	1	0	2	0	0	1	0	0	0	0	0	1	0	1	1	0	4	18	0	2	1
11	2	3	1	1	0	0	1	0	0	0	1	0	1	1	0	0	0	0	0	1	3	0	0	0	0	0	0	0	0	0	0	0	0	0	0	0	0	0	0	0	0	0	0	0	0	4	0	1	1
11	2	4	3	1	1	2	0	1	2	1	7	2	1	0	2	2	2	1	0	2	12	1	1	1	1	1	1	1	1	0	8	0	0	1	1	0	0	1	0	0	0	0	0	1	4	31	0	1	1
12	2	3	3	1	1	2	0	1	2	1	7	2	1	0	1	2	2	1	0	2	11	1	1	1	1	1	1	1	1	0	8	0	1	0	1	0	0	1	0	1	1	0	0	1	6	32	1	1	1
12	2	4	0	0	0	1	0	0	0	2	3	0	0	0	1	1	0	0	0	0	2	0	0	0	0	0	0	0	0	0	0	0	0	0	0	0	0	0	0	0	0	0	0	0	0	5	0	1	1
12	2	3	2	0	2	1	3	3	2	1	12	2	2	2	2	2	3	2	0	1	16	0	3	3	0	2	0	1	2	2	13	0	0	2	1	0	0	0	0	0	1	0	0	0	4	45	0	1	1
12	2	3	2	2	2	1	3	0	0	0	6	3	0	0	2	0	1	1	0	1	8	0	3	0	0	0	0	1	0	0	4	0	1	0	1	0	0	0	0	1	0	0	0	0	3	21	0	1	1
13	1	3	3	1	1	0	0	1	2	0	4	1	0	0	1	0	0	0	0	0	2	1	0	0	0	1	0	0	1	0	3	1	0	0	0	0	1	0	0	0	0	0	0	0	2	11	0	1	1
14	1	3	3	1	1	0	0	1	2	0	4	1	0	0	1	0	0	0	0	0	2	0	0	0	1	0	0	0	0	1	2	0	0	0	0	0	0	0	0	0	0	0	0	0	0	8	1	1	2
13	1	2	4	0	2	0	0	0	2	2	6	1	0	0	1	0	0	0	0	1	3	0	0	0	0	0	1	0	1	0	2	0	1	0	1	0	0	2	0	0	0	3	0	0	7	18	1	1	1
14	1	4	4	1	2	1	0	1	2	2	8	1	2	1	1	0	1	0	1	1	8	0	0	1	0	0	1	1	1	0	4	1	1	1	1	2	0	2	0	0	1	2	1	0	12	32	2	1	1
13	1	2	4	1	2	0	0	0	2	2	6	1	0	0	1	0	0	0	0	0	2	0	0	1	1	2	1	0	1	1	7	0	0	0	0	0	0	0	0	0	0	0	0	0	0	15	1	1	1
13	1	3	4	1	1	0	1	0	2	0	4	1	0	1	0	0	2	1	0	0	5	0	2	0	0	1	2	3	3	1	12	0	1	0	0	1	0	0	0	0	0	0	0	0	2	23	1	1	1
13	1	2	4	1	3	1	1	0	2	0	7	1	0	0	0	0	0	1	0	1	3	3	3	2	1	3	3	3	1	2	21	0	0	0	0	0	0	0	0	0	1	0	0	0	1	32	0	1	2
13	1	3	4	1	2	1	0	0	1	0	4	1	0	0	0	0	0	1	0	1	3	1	3	2	1	2	3	2	1	2	17	0	0	0	0	0	0	1	0	0	1	0	0	0	2	26	0	2	1
12	1	3	3	1	0	0	0	0	0	0	0	1	0	0	0	1	0	0	0	0	2	0	0	0	0	0	0	0	0	0	0	0	0	0	0	0	0	0	0	0	0	0	0	0	0	2	1	1	1
12	1	3	1	2	0	0	0	0	0	0	0	1	0	0	0	1	0	0	0	0	2	0	0	0	0	0	0	0	0	0	0	0	0	0	0	0	0	0	0	0	0	0	0	0	0	2	0	1	1
12	1	3	3	0	1	0	1	1	2	2	7	2	1	0	0	0	0	0	0	1	4	2	1	2	3	1	0	1	2	0	12	0	0	0	0	0	1	0	0	0	3	2	0	2	8	31	0	1	1
12	1	3	2	1	1	1	0	1	2	0	5	1	0	0	2	0	0	0	0	1	4	2	2	2	2	1	2	2	1	0	14	0	1	0	0	0	0	1	0	0	3	2	0	2	9	32	0	2	1
12	1	3	2	1	1	1	0	1	2	0	5	1	0	0	2	0	0	0	0	0	3	2	2	2	1	1	2	0	1	0	11	0	0	0	0	0	0	1	0	0	1	1	1	1	5	24	0	1	1
12	1	2	4	2	3	2	0	0	3	0	8	1	2	1	3	0	0	2	0	2	11	2	0	0	0	0	2	2	0	1	7	1	2	0	0	0	0	0	0	0	1	0	0	0	4	30	1	1	1
12	1	2	4	0	2	0	0	1	2	0	5	2	1	0	2	0	0	1	1	1	8	0	0	0	0	1	2	0	1	0	4	0	0	0	1	0	0	0	0	0	1	0	0	1	3	20	0	2	1
13	1	2	3	2	2	2	0	0	2	0	6	3	2	0	3	0	0	2	0	1	11	0	0	0	0	1	0	1	0	0	2	0	2	1	0	0	0	1	0	0	0	0	0	0	4	23	0	1	1
12	1	3	4	1	2	3	0	0	3	0	8	3	2	1	1	0	0	1	0	0	8	0	0	0	0	0	0	0	0	0	0	0	1	0	0	0	0	0	0	0	0	0	0	0	1	17	0	1	1
11	1	4	2	3	1	0	0	0	1	0	2	1	0	1	1	1	0	1	1	1	7	0	1	0	0	0	0	0	0	0	1	0	0	0	1	0	0	0	0	0	0	0	0	0	1	11	1	1	1
12	1	2	2	2	1	2	0	2	3	0	8	2	0	0	1	0	0	0	1	1	5	0	1	0	2	0	2	3	0	1	9	0	0	1	0	0	0	1	0	0	1	0	0	0	3	25	0	1	1
12	1	2	3	2	1	1	0	2	1	1	6	2	0	0	1	2	0	1	0	0	6	1	1	0	2	0	0	1	0	0	5	0	0	0	0	0	1	0	0	0	0	1	0	1	3	20	0	1	1
12	1	3	3	0	1	1	0	2	1	1	6	2	0	0	1	0	0	1	0	1	5	1	1	0	1	0	0	0	1	1	5	0	0	0	0	0	0	1	0	0	0	0	0	0	1	17	0	1	1
12	1	3	3	1	1	1	0	1	3	0	6	3	1	0	1	0	0	1	0	1	7	1	1	1	2	1	2	1	1	1	11	0	0	0	0	0	0	2	0	0	0	0	0	0	2	26	0	2	1
12	1	2	4	2	2	2	0	2	4	4	14	4	0	3	3	2	0	3	0	3	18	2	2	0	2	2	2	3	2	2	17	0	1	2	2	0	0	2	0	2	0	0	0	0	9	58	0	1	1
13	1	4	4	2	2	3	1	1	3	2	12	2	1	2	1	1	1	2	1	1	12	2	1	1	2	1	1	2	2	2	14	0	1	1	1	0	0	1	0	0	2	1	0	2	9	47	0	1	1
12	1	4	0	0	1	1	0	1	2	0	5	1	0	0	1	0	2	0	0	0	4	1	0	0	0	1	0	0	0	0	2	2	1	1	0	0	0	0	0	0	0	0	0	0	4	15	0	1	1
12	1	2	1	4	1	1	0	1	2	0	5	2	0	0	2	1	0	2	0	1	8	1	0	0	0	1	0	0	1	0	3	0	0	1	0	0	0	1	0	0	0	0	0	0	2	18	0	1	1
12	1	4	0	0	1	1	0	0	2	0	4	1	0	0	1	0	2	1	0	0	5	0	0	0	1	0	0	2	0	1	4	2	1	1	0	0	0	0	0	0	0	0	0	0	4	17	0	2	1
12	1	2	2	1	2	1	2	1	2	2	10	0	2	1	2	1	0	1	2	2	11	1	0	0	0	0	0	1	0	0	2	0	1	0	0	0	0	0	0	2	0	2	0	1	6	29	1	1	2
12	2	4	2	0	0	0	0	0	0	0	0	0	0	1	0	0	0	0	0	0	1	0	0	0	0	0	0	0	1	0	1	0	0	0	0	0	0	0	0	0	0	0	0	0	0	2	2	1	1
12	2	2	1	0	0	0	0	0	0	0	0	0	0	0	0	0	0	0	0	0	0	0	0	0	0	0	0	0	0	0	0	0	0	0	0	0	0	0	0	0	0	0	0	0	0	0	0	1	1
11	2	2	1	0	0	0	0	0	2	0	2	0	0	0	0	0	0	0	0	0	0	0	0	0	0	0	0	0	1	0	1	0	0	0	0	0	0	0	0	0	0	0	0	0	0	3	0	1	1
11	2	2	0	0	0	0	0	2	3	1	6	0	1	0	0	0	1	0	0	0	2	0	1	1	0	1	1	0	0	1	5	0	0	0	0	0	0	1	0	0	0	0	0	0	1	14	1	2	1
13	1	2	2	1	2	1	1	2	3	2	11	2	1	2	1	1	1	0	0	3	11	1	0	0	1	0	0	0	1	0	3	0	1	0	0	0	1	0	0	0	0	1	0	1	4	29	1	1	2
12	1	2	2	2	2	2	0	2	3	2	11	2	2	1	3	1	1	0	0	1	11	1	2	0	0	0	1	0	0	1	5	0	1	0	0	0	1	0	0	1	0	1	0	1	5	32	0	1	1
12	1	3	2	1	3	0	0	0	2	2	7	0	2	0	1	2	0	1	0	3	9	2	0	0	1	0	0	1	1	0	5	2	2	0	0	0	0	1	0	0	0	1	0	0	6	27	0	1	2
13	1	3	2	1	2	2	0	2	0	0	6	2	2	1	0	2	0	0	0	2	9	1	2	0	0	0	1	0	0	2	6	0	2	0	0	0	1	0	0	0	1	0	0	0	4	25	0	1	1
12	2	3	3	1	1	0	1	0	0	0	2	0	0	0	0	0	0	0	0	0	0	0	1	0	2	0	0	0	0	0	3	0	0	0	0	0	0	0	0	0	0	0	0	0	0	5	0	2	1
14	1	4	2	0	2	1	2	1	2	1	9	0	1	0	1	0	1	1	0	1	5	1	0	0	0	1	1	1	1	0	5	0	0	0	0	0	0	0	0	0	0	1	0	0	1	20	0	1	1
12	1	3	2	0	1	3	0	2	3	0	9	2	0	0	0	0	1	0	0	1	4	0	1	0	0	0	0	1	1	1	4	0	1	0	0	0	0	0	0	0	0	0	0	0	1	18	0	1	1
12	1	2	3	0	1	3	0	4	3	1	12	2	1	2	0	0	1	0	0	2	8	2	3	3	1	3	2	0	3	3	20	1	0	0	3	0	0	2	0	0	1	0	0	1	8	48	0	1	1
12	1	2	3	0	1	3	0	4	3	1	12	2	1	2	0	0	1	0	0	2	8	2	3	2	0	3	2	0	3	3	18	1	0	0	3	0	0	1	0	0	2	0	0	1	8	46	0	1	1
13	1	2	0	0	1	3	0	2	3	0	9	0	0	0	1	0	0	0	0	1	2	0	0	0	0	0	0	0	0	0	0	0	0	0	1	0	0	0	0	0	0	0	0	0	1	12	0	1	1
12	1	3	3	2	1	1	2	0	0	0	4	3	0	0	0	0	0	0	0	1	4	0	0	0	0	1	0	0	0	0	1	1	0	0	1	0	0	0	0	0	0	0	0	0	2	11	1	1	1
12	2	2	3	2	2	3	0	0	2	2	9	0	0	0	0	0	0	0	0	1	1	0	0	0	0	0	0	0	0	0	0	0	0	0	0	0	0	0	0	0	0	0	0	0	0	10	0	1	1
13	2	2	3	1	1	3	0	1	0	0	5	1	3	0	0	0	0	0	0	0	4	0	0	0	0	0	0	0	0	0	0	0	0	0	0	0	0	0	0	0	1	0	0	0	1	10	0	1	1
12	2	3	3	1	0	1	2	0	0	0	3	1	0	0	0	0	0	0	0	0	1	0	0	0	0	0	0	0	0	0	0	0	0	0	0	0	0	0	0	0	0	0	0	0	0	4	0	2	1
12	2	3	3	0	0	0	0	0	2	0	2	3	0	0	0	0	0	0	0	0	3	0	0	0	0	2	2	0	0	1	5	0	0	0	0	0	0	0	0	0	0	0	0	0	0	10	0	1	1
13	2	2	3	0	0	0	0	0	2	0	2	3	2	0	0	0	0	0	0	0	5	2	0	0	2	3	2	2	0	1	12	0	0	0	0	0	0	0	0	0	0	0	0	0	0	19	0	2	1
13	2	3	3	0	0	0	0	0	2	0	2	3	2	0	2	0	0	0	0	0	7	0	0	0	0	0	2	0	0	1	3	0	0	0	0	0	0	0	0	0	0	0	0	0	0	12	0	1	1
13	2	2	3	1	1	0	1	0	1	2	5	3	1	0	1	1	0	0	0	1	7	0	0	0	1	1	0	0	0	0	2	0	0	0	0	0	0	0	0	0	0	0	0	0	0	14	0	1	1
12	2	3	2	0	0	0	0	0	1	0	1	1	3	0	0	0	0	0	0	0	4	0	0	0	0	0	0	0	0	0	0	0	0	0	0	0	0	0	0	0	0	0	0	0	0	5	1	1	1
11	2	3	2	0	2	2	0	1	0	0	5	0	0	0	0	0	0	0	0	2	2	0	0	0	0	0	0	0	0	0	0	0	0	0	0	0	0	0	0	0	0	0	0	0	0	7	0	2	1
13	2	3	2	0	0	0	0	0	1	0	1	1	3	0	0	0	0	0	0	0	4	0	0	0	0	0	0	0	0	0	0	0	0	0	0	0	0	0	0	0	0	0	0	0	0	5	0	1	1
12	1	4	2	0	0	0	0	0	1	0	1	1	2	0	0	0	0	0	0	0	3	0	0	0	0	0	0	0	0	0	0	0	0	0	0	0	0	0	0	0	0	0	0	0	0	4	0	1	1
13	2	2	3	1	2	0	0	0	3	0	5	2	0	0	0	0	0	0	0	1	3	0	0	0	0	0	0	0	0	0	0	0	0	0	0	0	0	0	0	0	0	0	0	0	0	8	0	1	1
13	2	3	3	2	2	1	2	1	2	0	8	2	1	0	0	0	0	1	0	2	6	1	1	0	0	0	0	1	1	0	4	0	0	0	0	0	0	0	0	0	0	0	0	0	0	18	0	1	1
12	2	3	3	0	0	0	0	0	2	0	2	2	0	0	0	0	0	0	0	0	2	0	0	0	0	0	0	0	0	0	0	0	0	0	0	0	0	0	0	0	0	0	0	0	0	4	0	1	1
14	2	3	2	2	0	0	0	0	0	0	0	0	0	0	0	0	0	0	0	0	0	0	0	0	0	0	0	0	0	0	0	0	0	0	0	0	0	0	0	0	0	0	0	0	0	0	0	1	1
13	2	2	1	1	1	0	2	0	0	0	3	0	0	0	0	0	0	0	0	0	0	0	0	0	0	0	0	0	0	0	0	0	0	0	0	0	0	0	0	0	0	0	0	0	0	3	0	1	1
11	2	3	2	1	1	1	1	0	0	0	3	0	0	0	0	0	0	0	0	0	0	0	0	0	0	0	0	0	0	0	0	0	0	0	0	0	1	0	0	0	0	0	0	0	1	4	1	1	1
11	2	3	1	0	0	0	0	1	3	0	4	2	0	0	0	0	0	0	0	1	3	0	0	0	0	0	0	0	0	0	0	0	0	0	0	0	0	0	0	0	0	0	0	0	0	7	0	1	1
13	2	2	2	0	0	0	0	0	2	2	4	0	0	0	0	0	0	0	0	2	2	0	0	0	0	0	0	2	0	0	2	0	2	0	0	0	0	0	0	0	0	0	0	0	2	10	0	1	1
13	2	4	2	0	0	1	0	0	2	0	3	1	0	0	0	0	0	0	0	0	1	0	0	0	0	0	0	0	0	0	0	0	0	0	0	0	0	0	0	0	0	0	0	0	0	4	0	1	1
12	2	4	2	0	0	1	0	0	2	0	3	1	0	0	0	0	0	0	0	0	1	0	0	0	0	0	0	0	0	0	0	0	0	0	0	0	0	0	0	0	0	0	0	0	0	4	0	1	1
12	2	2	2	0	0	1	0	0	2	0	3	1	0	0	1	0	0	0	0	0	2	0	0	0	0	0	0	0	0	0	0	0	0	0	0	0	0	0	0	0	0	0	0	0	0	5	0	1	1
12	2	3	3	0	1	1	0	0	1	0	3	2	0	0	0	0	0	0	0	1	3	0	1	0	0	1	0	0	1	0	3	0	0	0	0	0	0	0	0	0	0	0	0	0	0	9	0	1	1
13	1	3	1	0	0	2	0	2	2	1	7	1	1	1	0	0	0	0	0	2	5	0	0	0	0	0	0	1	0	0	1	0	0	0	0	0	0	0	0	0	0	0	0	0	0	13	0	1	1
13	1	4	1	1	1	2	0	1	2	1	7	0	1	0	2	0	0	0	0	1	4	0	0	0	1	0	1	0	1	0	3	0	0	0	1	0	0	0	0	0	1	0	0	4	6	20	1	1	1
12	1	2	1	0	1	2	0	2	3	3	11	0	1	0	2	0	0	0	0	2	5	2	0	2	2	2	0	0	2	0	10	0	2	2	0	0	0	0	0	0	0	0	0	0	4	30	0	1	1
11	1	3	4	2	1	1	2	4	2	2	12	1	3	0	2	0	0	2	0	2	10	0	2	1	1	0	2	0	3	1	10	0	0	0	0	0	1	0	0	0	1	0	0	0	2	34	0	1	1
13	1	3	4	2	1	1	2	4	2	4	14	1	2	0	2	0	0	2	0	2	9	0	2	1	0	1	2	0	2	1	9	0	0	0	0	0	2	0	0	0	1	1	0	0	4	36	1	1	1
13	1	2	4	2	2	0	3	2	3	0	10	0	3	0	0	1	0	1	1	1	7	1	1	0	1	0	1	1	1	1	7	0	1	0	1	0	0	1	0	0	0	0	0	0	3	27	0	1	1
14	1	3	2	1	2	0	0	1	0	0	3	0	1	0	1	0	1	1	0	1	5	1	0	0	0	1	1	0	1	0	4	0	0	0	0	0	0	0	0	0	0	1	0	0	1	13	2	1	2
14	1	3	2	0	0	1	0	0	2	0	3	2	0	0	0	0	0	0	0	1	3	0	1	0	0	0	1	0	1	0	3	0	0	0	0	0	0	0	0	0	0	1	0	1	2	11	0	1	2
12	1	3	3	2	1	0	0	2	0	1	4	2	0	1	1	0	0	0	0	1	5	1	1	1	1	1	1	0	1	0	7	0	0	0	0	0	1	1	0	1	0	1	0	1	5	21	0	1	1
11	1	2	3	2	2	1	0	1	1	1	6	2	0	1	1	0	0	0	0	1	5	1	1	1	1	1	1	1	1	0	8	0	0	0	0	0	1	1	0	0	0	1	0	1	4	23	1	1	2
13	1	3	3	2	0	0	1	1	1	1	4	1	1	0	1	0	0	1	0	1	5	0	0	0	0	0	0	0	0	0	0	0	0	0	0	0	0	0	0	0	0	0	0	0	0	9	0	1	1
12	1	2	2	2	1	0	0	0	2	0	3	1	0	0	2	0	0	0	0	1	4	0	0	0	1	0	0	0	0	0	1	0	0	0	0	0	0	0	0	0	0	0	0	1	1	9	0	1	1
14	1	4	3	2	2	1	0	2	1	1	7	2	1	1	1	0	1	0	0	1	7	1	0	2	3	1	0	0	2	1	10	0	1	2	1	1	1	0	1	0	1	0	0	0	8	32	0	1	1
11	2	3	3	0	2	1	2	2	1	2	10	2	0	1	2	0	1	1	1	2	10	0	1	0	0	0	0	1	0	0	2	0	1	0	0	0	0	0	0	0	0	0	0	0	1	23	0	1	1
11	2	3	0	0	0	0	0	0	0	0	0	0	4	0	0	0	0	0	0	0	4	0	0	0	0	4	0	0	0	0	4	0	0	0	0	0	0	0	0	0	0	0	0	0	0	8	0	1	1
11	2	3	3	2	2	2	0	0	4	0	8	3	0	1	0	0	0	0	0	0	4	0	0	0	0	0	0	0	0	0	0	1	1	1	0	0	0	0	0	0	0	0	0	0	3	15	0	1	1
11	2	3	3	2	0	1	2	1	1	0	5	1	2	0	0	0	0	0	0	2	5	0	0	0	0	0	1	0	1	0	2	0	0	0	0	0	0	1	0	0	0	0	0	0	1	13	0	1	1
11	2	4	4	1	1	2	1	1	1	2	8	3	2	0	2	0	1	0	0	3	11	0	1	2	1	1	1	0	1	0	7	0	1	0	0	0	0	0	0	1	0	0	0	0	2	28	0	1	1
12	2	4	2	2	0	0	0	1	2	0	3	0	2	0	1	0	0	0	0	2	5	0	1	1	1	1	0	0	1	0	5	0	0	0	0	0	0	1	0	0	0	0	0	0	1	14	0	1	1
12	2	3	3	2	0	0	0	2	2	0	4	0	2	0	2	0	0	0	0	2	6	1	0	1	2	1	0	0	1	0	6	1	0	0	0	0	0	1	0	0	1	0	0	0	3	19	1	1	1
12	2	2	3	1	0	1	0	0	1	0	2	2	1	0	0	0	0	0	0	1	4	0	0	1	0	1	0	0	1	0	3	0	0	0	0	0	0	0	0	0	0	0	0	0	0	9	0	1	1
12	2	2	3	1	2	0	1	1	2	0	6	2	0	0	1	0	0	0	0	1	4	0	0	1	0	1	1	1	1	0	5	0	0	0	0	0	0	1	0	0	0	0	0	0	1	16	1	1	1
12	2	3	3	1	0	1	0	0	1	0	2	2	0	0	0	0	0	0	0	0	2	0	0	0	0	1	0	0	1	0	2	0	0	0	0	0	0	0	0	0	0	0	0	0	0	6	2	1	1
12	2	3	3	1	2	0	2	1	2	0	7	2	0	0	1	0	0	1	0	2	6	0	0	2	2	1	1	1	2	1	10	0	1	0	1	0	1	0	1	2	0	0	0	0	6	29	0	2	1
11	2	2	0	0	0	0	0	0	1	0	1	0	0	0	0	0	0	0	0	0	0	0	0	0	0	0	0	0	0	0	0	0	0	0	0	0	0	0	0	0	0	0	0	0	0	1	0	1	1
12	2	4	3	0	0	1	0	0	0	1	2	0	3	0	0	0	0	0	0	1	4	0	0	0	0	1	0	0	0	0	1	0	0	0	0	0	0	0	0	0	0	0	0	0	0	7	1	1	1
13	1	3	2	0	0	1	0	0	0	2	3	0	2	2	0	0	0	0	0	0	4	1	0	0	1	1	1	0	0	0	4	0	0	0	0	0	0	1	0	0	0	2	0	1	4	15	0	2	1
12	1	3	2	0	1	2	0	1	2	2	8	0	1	2	3	0	0	1	0	1	8	1	0	1	1	1	0	0	0	1	5	0	0	0	0	0	1	1	0	0	0	2	0	0	4	25	0	2	2
12	1	3	4	2	2	1	2	2	2	1	10	2	2	0	2	0	2	2	2	3	15	2	2	2	2	1	1	2	2	0	14	0	1	1	0	0	1	1	1	1	1	2	1	2	12	51	0	1	1
13	1	2	1	4	2	0	0	0	0	2	4	0	0	0	0	0	0	0	0	0	0	0	0	0	0	0	0	0	0	0	0	0	0	0	0	0	0	0	0	0	0	0	0	0	0	4	0	1	1
12	1	3	4	1	2	0	0	3	2	2	9	0	0	0	2	0	3	0	0	0	5	0	3	2	2	0	3	2	2	0	14	0	0	0	0	0	0	0	0	0	2	3	0	0	5	33	0	1	1
12	1	3	0	0	1	1	1	0	2	0	5	0	1	0	1	0	0	1	0	0	3	1	0	0	0	0	0	1	1	1	4	0	0	0	0	0	0	1	0	0	0	0	0	0	1	13	0	1	1
12	1	2	0	0	0	2	0	0	1	0	3	2	2	0	0	0	2	0	0	0	6	0	0	0	0	0	0	0	0	0	0	0	3	3	0	0	0	0	0	0	0	0	0	0	6	15	0	1	1
14	1	4	3	0	0	0	0	0	2	0	2	2	0	0	0	0	0	0	2	1	5	0	0	0	0	0	0	0	0	0	0	0	0	0	0	0	0	0	0	0	0	0	0	0	0	7	2	1	1
13	1	3	0	0	0	0	0	0	2	2	4	2	0	0	0	0	2	0	0	0	4	0	0	0	0	0	0	0	0	0	0	0	0	0	0	0	0	0	0	0	0	0	0	0	0	8	2	1	1
13	1	3	3	2	0	0	0	0	2	0	2	0	1	0	0	0	0	1	0	0	2	1	0	0	0	0	0	1	0	0	2	0	0	0	0	0	0	0	0	0	0	0	0	0	0	6	0	1	1
[truncated: 5 more columns]
